# Supplementary material for: Role of Neurocellular Endoplasmic Reticulum Stress Response in Alzheimer’s Disease and Related Dementias Risk
Source: Genes (Basel). 2024 Apr 28;15(5):569. doi: 10.3390/genes15050569 (PMC11121587; doi:10.3390/genes15050569)
Supplement: Supplementary file 1 [file genes-15-00569-s001.zip › TableS1.xlsx]

## Sheet: NSC-ERStre-CTRLvsTGFDR0.05FC2.0
Table S1: Genes that were significantly differentially (DE) expressed between contorl (vehicle-treated) and ER Stress-challenged NSCs.
Entrez ID	Gene Symbol	Chromosome	moderated t statistics		Fold Change (FC) Control vs ER Stress-challenged		Normalize read count (gene expression)
			FDR corrected p-value	p-value	Regulation	Log2 FC	A02287 NSC CONTROL	A09161 NSC CONTROL	A02287 NSC 0.3µM-TG	A09161 NSC 0.3µM-TG	A02287 NSC 0.6µM-TG	A09161 NSC 0.6µM-TG
113730	KLHDC7B	chr22	0.00108156	2.7743e-05	up	8.58482	0	1.60572	9.27477	9.18238	9.65734	9.43624
796	CALCA	chr11	0.00272673	0.000156933	up	8.39459	2.43736	0	9.61781	9.54022	9.7461	9.54897
387357	THEMIS	chr6	0.000150579	3.72446e-07	up	7.49153	0	0	7.65462	7.4014	7.69689	7.2132
27074	LAMP3	chr3	0.000139656	2.47582e-07	up	7.21142	5.82968	5.44703	12.9485	12.7493	12.9646	12.7367
344901	OSTN	chr3	0.000211499	9.4054e-07	up	7.08998	1.8524	2.02076	9.17979	8.92076	9.2855	8.72018
100128560	MYHAS	chr17	0.000146464	3.12772e-07	up	6.96262	0	0	6.71302	6.94333	6.98655	7.2076
26471	NUPR1	chr16	0.00243429	0.000128021	up	6.94795	1.8524	0	8.11617	7.90449	7.90724	7.56869
57761	TRIB3	chr20	0.000606988	9.31059e-06	up	6.55187	7.71349	6.78895	13.9438	13.6282	13.9332	13.7072
100129931	LOC100129931	chr4	6.29741e-05	6.89971e-08	up	6.49986	3.28712	2.96007	9.64122	9.63413	9.61716	9.60129
9023	CH25H	chr10	0.0242043	0.00652373	up	6.47413	0	0	8.0714	5.36779	8.07934	4.378
6863	TAC1	chr7	0.000925603	2.05358e-05	up	6.42067	4.17433	3.60572	10.6406	9.97042	10.7071	9.92466
6445	SGCG	chr13	0.00233909	0.000119849	up	6.38829	4.01256	2.4198	9.82472	9.39052	9.89335	9.30932
54456	MOV10L1	chr22	0.00101028	2.41566e-05	up	6.37885	0	1.02076	7.26328	6.63133	6.85948	6.80283
283078	MKX	chr10	0.00108211	2.78268e-05	up	6.28925	0	1.02076	6.59747	6.9007	6.5456	7.15475
83729	INHBE	chr12	0.013355	0.00256214	up	6.2721	8.21986	4.82812	13.2281	12.4291	13.0874	12.4398
1475	CSTA	chr3	0.000187764	7.17776e-07	up	6.26962	0	0	6.36313	5.94004	6.3869	6.38842
101928516	LOC101928516	chr6	0.000364066	2.65142e-06	up	6.14704	0	0	5.90725	5.88829	6.43373	6.35888
128218	TMEM125	chr1	0.00139971	4.64584e-05	up	6.00361	1.06262	1.02076	6.52997	7.4949	6.62713	7.52922
635	BHMT	chr5	0.00198274	8.71504e-05	up	5.95321	1.43736	0	6.91921	6.52078	6.74376	6.50381
91156	IGFN1	chr1	0.00122212	3.63291e-05	up	5.94849	4.79319	5.63547	11.506	10.9257	11.4532	10.7663
168620	BHLHA15	chr7	0.0176001	0.00400074	up	5.89928	0.191885	3.82812	7.89009	8.035	7.46091	8.25112
29958	DMGDH	chr5	0.000680862	1.13354e-05	up	5.88741	4.31183	3.60572	9.93113	9.61706	10.1686	9.66793
2702	GJA5	chr1	0.00832631	0.00116836	up	5.84228	0.852398	2.02076	7.99299	6.35826	8.29333	6.47084
387758	FIBIN	chr11	0.000326006	2.04624e-06	up	5.83587	3.8524	4.41308	10.1013	9.89642	10.0381	9.83866
1823	DSC1	chr18	0.00174362	6.96513e-05	up	5.79286	1.8524	2.34269	8.23777	7.35704	8.45266	7.51412
4921	DDR2	chr1	0.00113691	3.19473e-05	up	5.78312	4.55284	4.26869	9.79385	10.6292	9.79144	10.561
116496	FAM129A	chr1	0.000922572	2.03946e-05	up	5.78161	7.83254	6.78895	12.9897	13.108	13.1182	13.1534
50486	G0S2	chr1	0.000122041	1.63091e-07	up	5.59257	4.02232	3.7212	9.54405	9.48069	9.37916	9.45342
9413	FAM189A2	chr9	0.00466652	0.000416847	up	5.40842	1.8524	3.48019	7.77037	8.51966	7.59642	8.41242
2999	GZMH	chr14	0.00310876	0.000203133	up	5.38089	0	0	5.43652	4.65902	6.28029	5.14775
11166	SOX21	chr13	0.0460532	0.0166749	up	5.3705	5.02041	1.02076	9.31753	7.45045	9.5262	7.27013
64333	ARHGAP9	chr12	0.000526228	7.14053e-06	up	5.33582	5.26212	5.99804	11.1033	10.9256	10.9317	10.903
63910	SLC17A9	chr20	0.00842912	0.00119407	up	5.30826	0.852398	0	4.7198	5.9651	5.30441	6.94855
160428	ALDH1L2	chr12	0.00575583	0.000610602	up	5.29723	9.62109	7.52014	13.7193	13.9606	13.8312	13.9603
360200	TMPRSS9	chr19	0.0124003	0.00227291	up	5.23199	0	2.61538	6.99578	5.90887	6.42526	6.82883
7439	BEST1	chr11	0.00135213	4.36156e-05	up	5.2027	4.43826	3.81294	9.64541	9.07284	9.66974	8.92521
60598	KCNK15	chr20	0.00223852	0.000109358	up	5.10703	0	1.34361	5.63804	5.90122	5.75699	5.81906
105377439	LINC02485	chr4	0.000380483	3.21238e-06	up	5.01941	0	0	4.76215	4.85463	5.21493	5.24591
401036	ASB18	chr2	0.000150579	3.55813e-07	up	4.96747	0	0	4.9454	4.92721	4.82195	5.17531
100874188	LINC00571	chr13	0.0209624	0.00522303	up	4.95578	0	3.34269	6.5788	6.69658	6.71414	6.51899
4058	LTK	chr15	0.000166198	4.65957e-07	up	4.86861	0.852398	1.10001	5.76314	5.73693	5.99042	5.88877
6886	TAL1	chr1	0.00929939	0.00139946	up	4.84954	2.17433	0.0207618	5.36043	6.0506	6.13056	6.24676
80763	SPX	chr12	0.00167139	6.39843e-05	up	4.84095	4.8524	5.23022	9.37219	10.2643	9.65072	10.2418
1051	CEBPB	chr20	0.00653709	0.000760484	up	4.82532	7.80077	5.77565	11.7016	11.5118	11.6107	11.63
253559	CADM2	chr3	0.00312845	0.00020587	up	4.6775	3.31183	4.7212	8.48283	8.73346	8.75891	8.80086
54845	ESRP1	chr8	0.00251832	0.000135687	up	4.66235	0.852398	0	5.13804	5.62765	4.92669	4.6618
9709	HERPUD1	chr16	0.00136533	4.43398e-05	up	4.65547	10.3351	9.3734	14.4037	14.6308	14.3834	14.6209
93190	C1orf158	chr1	0.0360565	0.0116515	up	4.60396	0.852398	4.57535	7.26457	7.73045	6.7978	7.47853
3382	ICA1	chr7	0.00464509	0.00041134	up	4.60116	5.98168	4.54293	10.2629	9.62197	10.0521	9.51694
22809	ATF5	chr19	0.000146464	3.05918e-07	up	4.58368	10.5188	10.4173	15.2224	14.9659	15.0712	14.9475
146429	SLC22A31	chr16	0.000364684	2.67943e-06	up	4.55626	5.29775	5.63717	10.1453	9.78817	10.1279	10.0334
3172	HNF4A	chr20	0.0026156	0.000144131	up	4.55416	0	1.02076	4.61197	5.02675	5.28926	5.33018
100507537	LOC100507537	chr3	0.0102618	0.00166365	up	4.4312	0	2.02076	5.79504	5.54074	5.57609	4.85444
283987	HID1	chr17	0.00195181	8.47396e-05	up	4.42592	7.42131	8.15357	11.9729	12.5041	11.8595	12.5168
7039	TGFA	chr2	0.0158627	0.00339097	up	4.40818	1.8524	0	5.9454	4.76371	6.07353	4.55488
64843	ISL2	chr15	0.0200745	0.00488037	up	4.36331	2.8524	0	5.75819	5.79228	5.5456	6.06195
22989	MYH15	chr3	0.000182218	6.57656e-07	up	4.33615	5.88185	5.55992	9.95149	10.0957	10.0972	10.0838
81578	COL21A1	chr6	0.0134804	0.00260814	up	4.32867	5.60729	3.19069	8.5557	8.9745	8.63233	8.74808
389652	ASNSP1	chr8	0.0181727	0.00418479	up	4.25951	5.71865	3.02076	8.43891	8.75862	8.58917	8.73015
7068	THRB	chr3	0.0133795	0.0025712	up	4.24841	3.02232	3.02076	8.12294	6.38664	8.11588	6.45436
55784	MCTP2	chr15	0.00511753	0.000487171	up	4.24579	2.8524	4.10823	7.41933	8.18361	7.3385	7.96297
93649	MYOCD	chr17	0.000661341	1.0741e-05	up	4.2326	3.65975	3.34269	7.78983	7.50756	8.04833	7.58956
8631	SKAP1	chr17	0.0217349	0.00550376	up	4.22896	2.43736	0.0207618	5.85415	4.76371	6.15276	5.06146
162394	SLFN5	chr17	0.00123933	3.71333e-05	up	4.22844	9.51809	9.30501	13.8973	13.3567	13.9873	13.3186
1649	DDIT3	chr12	0.00183981	7.55323e-05	up	4.22009	8.79333	7.7574	12.5387	12.443	12.4904	12.5097
3552	IL1A	chr2	0.00392892	0.000311663	up	4.21892	3.17433	4.19069	7.55308	8.12834	7.54761	8.37666
22854	NTNG1	chr1	0.025349	0.00694844	up	4.18878	3.65975	6.68211	9.34467	9.41329	9.14353	9.53735
100505938	LOC100505938	chr7	0.0081575	0.00112563	up	4.1708	2.65975	0.845675	5.77954	5.74289	6.32233	5.84929
79924	ADM2	chr22	0.00414673	0.000339147	up	4.11496	8.91174	7.52459	12.2618	12.4318	12.1579	12.481
283383	ADGRD1	chr12	0.00689839	0.000841486	up	4.08687	4.8524	4.7212	8.32233	9.58449	8.19118	9.39669
202374	STK32A	chr5	0.000490636	5.72529e-06	up	4.08514	4.89293	4.41308	8.60332	8.80921	8.67828	8.86179
10525	HYOU1	chr11	1.08533e-05	6.99492e-10	up	4.0515	12.9262	12.9743	17.0301	16.993	16.9769	17.0068
3309	HSPA5	chr9	4.67572e-05	3.82442e-08	up	4.04142	14.0303	14.1192	18.1218	18.0672	18.2043	18.0715
12	SERPINA3	chr14	0.0109531	0.00186363	up	4.04051	4.10033	2.02076	7.15642	7.27863	6.92489	7.04427
11063	SOX30	chr5	0.0100413	0.00160042	up	4.0316	1.96788	0	5.05649	5.13177	5.15949	4.71441
25975	EGFL6	chrX	0.0471958	0.0172558	up	4.01474	2.43736	4.19069	8.57174	6.16425	8.42083	6.15822
9871	SEC24D	chr4	0.00041661	3.70535e-06	up	4.0134	9.28192	9.76106	13.4652	13.5627	13.5147	13.597
1145	CHRNE	chr17	0.00313915	0.000207172	up	4.00058	2.36311	1.15812	5.64604	5.90175	5.663	5.83397
3162	HMOX1	chr22	0.000680862	1.13653e-05	up	3.99608	8.06429	8.68373	12.3514	12.449	12.2906	12.3894
4146	MATN1	chr1	0.00424271	0.000353288	up	3.95389	3.85527	2.60572	7.04231	7.46579	6.91601	7.31343
60676	PAPPA2	chr1	0.0019211	8.25841e-05	up	3.92924	1.79468	2.60572	5.85076	6.03427	6.27485	6.35788
3741	KCNA5	chr12	0.000977662	2.28302e-05	up	3.91937	2.8524	2.34269	6.71038	6.20732	6.59507	6.55488
6329	SCN4A	chr17	0.00483201	0.000441907	up	3.85352	6.10506	5.41308	9.28575	10.1245	9.07494	9.9652
5798	PTPRN	chr2	0.00504339	0.000475352	up	3.83939	6.69764	6.09998	9.82362	10.6931	9.72243	10.7137
100507533	SOX21-AS1	chr13	0.0153541	0.00319431	up	3.83592	4.43736	3.7212	8.65348	7.1395	8.71456	7.15325
7453	WARS	chr14	0.000372502	3.02496e-06	up	3.78466	12.1145	11.6789	15.747	15.6749	15.6416	15.662
4189	DNAJB9	chr7	9.01267e-05	1.04555e-07	up	3.78259	8.79247	8.82677	12.5549	12.5927	12.7095	12.5117
9236	CCPG1	chr15	0.000328774	2.11439e-06	up	3.7519	8.04659	8.35967	11.9631	11.8588	12.1049	11.8934
101929655	TMC3-AS1	chr15	0.000137793	2.30899e-07	up	3.67967	3.91276	3.93424	7.65392	7.45368	7.65313	7.65194
4992	OR1F1	chr16	0.00143626	4.82272e-05	up	3.67964	2.17433	1.60572	5.24045	5.61014	5.81887	5.60921
55503	TRPV6	chr7	0.00699053	0.000865031	up	3.64312	3.49856	2.16481	6.07615	6.77972	6.28931	6.75405
100533184	ARHGAP19-SLIT1	chr10	0.0045479	0.000396871	up	3.63887	3.78151	4.82876	8.12868	7.64258	8.30749	7.69725
126661	CCDC163	chr1	0.000436976	4.26767e-06	up	3.63784	5.98168	5.82812	9.29901	9.71399	9.52404	9.63392
100130311	C17orf107	chr17	0.000796295	1.61256e-05	up	3.62993	3.97479	3.92765	7.41163	7.67205	7.34017	7.90076
6400	SEL1L	chr14	0.000150579	3.95255e-07	up	3.62581	11.3566	11.5746	15.0604	15.0472	15.1908	15.0671
3560	IL2RB	chr22	0.000808575	1.67802e-05	up	3.62013	3.75929	3.48019	7.48677	7.20732	7.32879	6.93659
22996	TTC39A	chr1	0.00131132	4.07364e-05	up	3.60586	3.99258	4.48789	7.98678	7.98883	7.92252	7.48623
23657	SLC7A11	chr4	0.00317572	0.000216136	up	3.60373	11.3425	10.2591	14.2055	14.474	14.4881	14.4505
55062	WIPI1	chr17	0.000198075	8.17015e-07	up	3.60048	7.8345	8.09895	11.5404	11.6031	11.4797	11.6455
6450	SH3BGR	chr21	0.00277634	0.000162553	up	3.59974	5.23196	5.08432	9.07096	8.51624	9.16393	8.28037
400591	C17orf102	chr17	0.0110797	0.00190374	up	3.57983	3.43736	1.60572	6.32221	5.89311	6.09527	6.09491
340542	BEX5	chrX	0.000948762	2.1585e-05	up	3.54573	6.22744	5.60572	9.49266	9.53167	9.49002	9.3349
79094	CHAC1	chr15	0.0486152	0.0180004	up	3.53468	10.5705	7.25917	12.6706	12.2964	12.4445	12.3865
64881	PCDH20	chr13	0.00418261	0.000345586	up	3.52543	4.30926	3.54432	6.87501	7.59829	7.56228	7.77331
80709	AKNA	chr9	3.26553e-05	8.61898e-09	up	3.52405	9.55029	9.5184	13.0928	13.0819	12.9951	13.0637
55034	MOCOS	chr18	0.00250393	0.000134233	up	3.52403	4.57444	4.92765	7.9496	8.47416	7.96703	8.70949
4925	NUCB2	chr11	0.000436976	4.1667e-06	up	3.51058	10.0725	10.0871	13.6207	13.4456	13.8375	13.4578
8614	STC2	chr5	0.0120674	0.00217768	up	3.4555	10.2638	8.39036	12.8497	12.7531	12.7678	12.7597
100129196	MATN1-AS1	chr1	0.0171548	0.0038365	up	3.44594	4.06185	2.02076	6.42026	6.89945	6.35425	6.27502
27255	CNTN6	chr3	0.000501469	6.33453e-06	up	3.44269	3.75929	4.02076	7.33444	7.22838	7.56642	7.20161
7190	HSP90B2P	chr15	0.0170506	0.00379561	up	3.4323	4.55284	2.60572	7.24269	6.65902	7.39536	6.74926
6509	SLC1A4	chr2	0.000490636	5.49206e-06	up	3.41042	10.3362	9.8976	13.5709	13.4398	13.5695	13.5291
56605	ERO1B	chr1	0.000504076	6.40004e-06	up	3.40069	7.83729	8.29451	11.3928	11.5341	11.4663	11.4731
55586	MIOX	chr22	0.00828667	0.00115787	up	3.3967	4.16439	2.82812	6.67486	6.97565	6.57574	7.34558
4734	NEDD4	chr15	0.000501379	6.26262e-06	up	3.39064	7.94601	7.56917	11.1709	11.0369	11.3042	11.0809
579	NKX3-2	chr4	0.0278013	0.00795119	up	3.38603	3.31183	1.02076	6.00154	4.91885	5.73404	5.55488
85480	TSLP	chr5	0.00502822	0.000468912	up	3.37408	2.17433	1.02076	5.03421	5.16425	5.02623	4.6618
23753	SDF2L1	chr22	0.000207995	9.11553e-07	up	3.36861	8.14395	8.04313	11.4467	11.443	11.3373	11.6216
10202	DHRS2	chr14	0.0142248	0.00286128	up	3.3622	3.75929	4.37831	6.72407	8.19505	6.84085	7.96404
26136	TES	chr7	0.0130784	0.00246042	up	3.34939	7.71038	9.04128	11.1979	12.1719	11.3237	12.2073
5794	PTPRH	chr19	0.0107991	0.00180334	up	3.34387	6.06414	4.57535	8.67356	8.28596	9.1518	8.54312
114569	MAL2	chr8	0.00550724	0.000560804	up	3.30161	7.80659	6.98655	10.979	10.3954	11.1164	10.3019
5611	DNAJC3	chr13	0.000193257	7.84685e-07	up	3.29665	9.97053	9.94637	13.0825	13.3306	13.2783	13.3291
10279	PRSS16	chr6	0.000501469	6.33462e-06	up	3.24184	5.52482	5.74868	8.6783	8.96833	8.82365	9.04411
1543	CYP1A1	chr15	0.040588	0.0138565	up	3.22732	6.6533	5.23104	9.89872	8.10285	10.1325	8.54387
7184	HSP90B1	chr12	0.000178067	5.65562e-07	up	3.21914	14.5495	14.7389	17.7568	17.9266	17.8761	17.8939
8817	FGF18	chr5	0.00103992	2.59378e-05	up	3.21453	6.74114	6.90951	10.1593	9.8313	10.3263	9.84246
1950	EGF	chr4	0.00270702	0.000153956	up	3.20049	4.10033	3.48019	7.09175	6.67445	7.32879	6.86801
83667	SESN2	chr1	0.00822301	0.00114526	up	3.19483	11.4517	9.97125	13.9644	13.8619	13.9227	13.8763
84848	MIR503HG	chrX	0.00215378	9.89719e-05	up	3.19243	3.42476	4.00118	7.16584	6.71494	7.06791	6.67293
4199	ME1	chr6	0.00137586	4.47803e-05	up	3.17134	5.8524	5.57535	8.52171	9.11701	8.88823	9.01389
9601	PDIA4	chr7	0.000182218	6.56662e-07	up	3.16979	12.7478	12.6921	15.8277	15.9653	15.7724	15.9936
100533483	DNAAF4-CCPG1	chr15	0.00136533	4.43496e-05	up	3.16453	8.11921	8.75182	11.5973	11.5231	11.7614	11.5184
51555	PEX5L	chr3	0.00726836	0.000926112	up	3.16343	6.26179	4.92209	8.58467	8.88435	8.6488	8.90368
91319	DERL3	chr22	0.00106524	2.67703e-05	up	3.13179	8.10279	7.52793	10.9603	10.9531	10.8371	11.0381
11153	FICD	chr12	0.00068446	1.14694e-05	up	3.10874	6.33384	6.06516	9.14043	9.42785	9.18245	9.48223
2917	GRM7	chr3	0.0253195	0.00693366	up	3.10526	0.852398	2.82812	5.59146	4.87475	4.57877	4.73709
8334	HIST1H2AC	chr6	0.00284156	0.000172148	up	3.07782	5.53752	6.33232	9.22805	8.87151	8.84226	9.10916
2566	GABRG2	chr5	0.00700664	0.000869734	up	3.07131	4.06185	3.48019	7.03958	6.45971	7.44576	6.4243
53833	IL20RB	chr3	0.000784825	1.58321e-05	up	3.04633	5.45232	5.74868	8.723	8.50644	8.86202	8.49587
1491	CTH	chr1	0.0062184	0.000701437	up	3.03216	8.58796	7.34953	10.9441	11.1174	10.9506	10.9915
84981	MIR22HG	chr17	0.000769523	1.46636e-05	up	3.02757	8.1472	8.63162	11.3288	11.4505	11.3972	11.4914
3604	TNFRSF9	chr1	0.00188466	7.95599e-05	up	3.01997	8.23449	7.64281	11.0152	10.7462	11.1922	10.881
285141	ERICH2	chr2	0.00051911	6.87217e-06	up	3.01195	6.82802	7.22453	9.98631	10.1393	10.007	10.0203
5106	PCK2	chr14	0.0488295	0.0181112	up	3.0039	11.2264	8.41699	13.0428	12.6635	12.8592	12.7369
90701	SEC11C	chr18	0.000141048	2.63625e-07	up	3.00194	9.72735	9.56081	12.7157	12.646	12.617	12.6054
55323	LARP6	chr15	0.00103365	2.56482e-05	up	3.00191	9.09755	8.56752	11.9205	11.7718	11.9104	11.7351
51726	DNAJB11	chr3	0.000453944	4.80924e-06	up	2.9967	10.9606	10.9562	14.0281	13.8601	14.1444	13.7878
353189	SLCO4C1	chr5	0.00145177	4.9986e-05	up	2.9934	5.12042	4.54432	8.00704	7.73751	7.86489	7.69365
9846	GAB2	chr11	0.000948762	2.15625e-05	up	2.99227	10.1835	9.73696	13.0983	12.8618	13.0323	12.8176
284040	CDRT4	chr17	0.000834489	1.77351e-05	up	2.98586	7.85041	8.37015	11.0447	11.1361	11.0828	11.1209
100533496	TVP23C-CDRT4	chr17	0.000582902	8.51674e-06	up	2.94344	8.14775	8.58718	11.2855	11.3289	11.3224	11.3068
401491	VLDLR-AS1	chr9	0.0257956	0.00711763	up	2.93898	5.65612	3.59337	7.73797	7.44624	7.80388	7.26679
4862	NPAS2	chr2	0.00310876	0.000201754	up	2.93456	4.98168	4.19069	7.3	7.44764	7.69298	7.64234
2978	GUCA1A	chr6	0.0031536	0.000211714	up	2.93215	3.88626	4.54651	7.16287	7.19731	7.43115	6.80281
3371	TNC	chr9	0.000146464	3.03716e-07	up	2.93172	10.4524	10.5573	13.4204	13.5136	13.3429	13.4694
7873	MANF	chr3	0.000222483	1.01807e-06	up	2.93075	10.7002	10.4727	13.6051	13.4648	13.5088	13.4901
8739	HRK	chr12	0.00112766	3.08513e-05	up	2.92172	4.55284	4.36375	7.26646	7.16125	7.40718	7.68519
84447	SYVN1	chr11	0.00102383	2.49318e-05	up	2.92061	10.4083	10.7532	13.4397	13.6522	13.2745	13.639
84707	BEX2	chrX	0.00131132	4.06818e-05	up	2.92028	8.27312	8.05968	11.3314	10.8848	11.2538	10.8767
100302736	TMED7-TICAM2	chr5	0.00260571	0.00014325	up	2.91978	5.15236	5.1562	7.59724	8.25336	8.07462	8.371
23025	UNC13A	chr19	0.000733846	1.31483e-05	up	2.90395	6.60729	6.52856	9.25964	9.71854	9.39926	9.51003
55016	2024-03-01	chr4	0.00170645	6.65379e-05	up	2.89889	6.95043	7.50816	10.2207	9.98601	10.3197	9.98635
101929705	LOC101929705	chr6	0.00657593	0.000770083	up	2.88516	4.60729	4.48019	7.92812	7.27468	7.70554	6.80725
353376	TICAM2	chr5	0.00293063	0.000183401	up	2.86332	5.26828	5.274	7.65475	8.31498	8.10067	8.46744
727910	TLCD2	chr17	0.00566708	0.000591326	up	2.8537	6.65545	7.65012	9.70156	10.1005	10.2209	10.003
80336	PABPC1L	chr20	0.00488899	0.000450268	up	2.85298	9.9606	10.7376	13.0224	13.4483	12.8789	13.4586
2673	GFPT1	chr2	0.000501379	6.19365e-06	up	2.85001	11.083	10.9974	13.655	13.959	14.0028	13.9441
10263	CDK2AP2	chr11	0.000436976	4.0443e-06	up	2.8345	9.80085	9.82437	12.5407	12.7587	12.502	12.7871
81606	LBH	chr2	0.0010941	2.84878e-05	up	2.81471	7.86921	7.46371	10.3152	10.6092	10.3828	10.6174
139189	DGKK	chrX	0.0274878	0.00782506	up	2.80715	3.17433	3.82812	5.36043	6.87475	5.90069	7.09762
10797	MTHFD2	chr2	0.011805	0.00210369	up	2.79987	12.5098	11.1096	14.7249	14.4087	14.8749	14.4298
10230	NBR2	chr17	0.000636256	1.01293e-05	up	2.79377	7.39543	7.02919	10.0359	9.90303	10.1261	9.95931
84958	SYTL1	chr1	0.0054194	0.000543438	up	2.79073	7.06269	7.33198	9.50364	10.2964	9.75285	10.3993
2570	GABRR2	chr6	0.0119753	0.0021517	up	2.78921	4.55284	5.54248	7.4034	8.26733	7.46575	8.211
440	ASNS	chr7	0.0455752	0.0163944	up	2.78728	13.1439	10.608	14.7271	14.5396	14.8371	14.5491
7422	VEGFA	chr6	0.00219062	0.000102077	up	2.7865	11.9613	11.2868	14.5754	14.3229	14.4255	14.3185
1831	TSC22D3	chrX	0.0131279	0.00248073	up	2.77677	10.0998	8.55019	12.0905	12.0878	12.1887	12.0402
797	CALCB	chr11	0.0208018	0.00515876	up	2.77263	7.08525	5.23022	8.98415	8.7971	8.94286	8.99733
116442	RAB39B	chrX	0.0022472	0.000110072	up	2.7696	8.84817	8.11616	11.2867	11.1955	11.3104	11.2145
158038	LINGO2	chr9	0.00223852	0.000109257	up	2.76389	5.76529	5.66404	8.7835	8.27559	8.68304	8.17207
59272	ACE2	chrX	0.00248595	0.00013186	up	2.76286	2.33673	3.02076	5.25352	5.47741	5.61119	5.4243
116984	ARAP2	chr4	0.00180123	7.33658e-05	up	2.7531	5.71573	6.02076	8.65583	8.60315	8.91254	8.31387
23017	FAIM2	chr12	0.0101005	0.00161766	up	2.74114	6.76529	5.39093	8.84463	8.73273	8.89535	8.80427
2318	FLNC	chr7	0.0038361	0.000300735	up	2.72623	10.6719	11.4611	13.6023	13.9606	13.6442	13.9639
1013	CDH15	chr16	0.0191809	0.0045789	up	2.72544	5.02232	6.20702	8.88911	7.83161	8.72282	7.9169
7494	XBP1	chr22	0.00541654	0.000541788	up	2.72017	11.8003	10.8908	14.2142	13.8742	14.2958	13.8787
79586	CHPF	chr2	0.00287998	0.000177818	up	2.70911	9.46298	10.2104	12.539	12.5991	12.3685	12.6765
9388	LIPG	chr18	0.000501379	6.26885e-06	up	2.7049	10.2613	10.1569	13.0621	12.8246	13.0164	12.7529
201895	SMIM14	chr4	0.000133671	2.1166e-07	up	2.70212	8.61388	8.52564	11.2136	11.294	11.3497	11.2302
84513	PLPP5	chr8	0.000150579	4.07599e-07	up	2.69453	9.64785	9.5477	12.3495	12.3343	12.2967	12.1888
1826	DSCAM	chr21	0.0499793	0.0186794	up	2.69088	3.31183	3.92765	7.37751	6.1383	6.73884	4.98784
55829	SELENOS	chr15	0.00037043	2.87759e-06	up	2.66871	9.99788	9.9702	12.7317	12.5808	12.7859	12.5125
8291	DYSF	chr2	0.00037007	2.76213e-06	up	2.66396	5.49625	5.77565	8.29741	8.27468	8.25033	8.37723
81031	SLC2A10	chr20	0.000453944	4.77578e-06	up	2.66346	8.90574	9.1621	11.5761	11.8136	11.6844	11.7155
112464	CAVIN3	chr11	0.00789515	0.00106204	up	2.65948	5.68845	5.20398	7.80686	8.42825	7.6324	8.55526
1647	GADD45A	chr1	0.000398604	3.44244e-06	up	2.65941	8.78125	8.70291	11.3035	11.5468	11.2828	11.4729
9314	KLF4	chr9	0.0135732	0.0026441	up	2.65163	4.17433	5.57535	7.80102	7.35976	7.63148	7.31363
57221	ARFGEF3	chr6	0.0220428	0.00565342	up	2.64772	6.84242	7.86939	9.24773	10.5674	9.75777	10.4416
151477	LINC00471	chr2	0.0135242	0.00262313	up	2.63857	4.24472	2.82812	6.42771	6.24714	6.00721	6.01789
157574	FBXO16	chr8	0.0010915	2.83494e-05	up	2.63676	7.56994	8.05574	10.4151	10.5569	10.3829	10.4436
7881	KCNAB1	chr3	0.0062184	0.000702957	up	2.63388	4.3037	4.77675	6.97704	7.5231	7.49171	6.70455
1827	RCAN1	chr21	0.00164729	6.16483e-05	up	2.62456	9.42391	9.47197	11.8369	12.2838	11.8735	12.2959
23768	FLRT2	chr14	0.00122212	3.64057e-05	up	2.5962	8.09652	7.58935	10.3614	10.4471	10.5437	10.4044
266722	HS6ST3	chr13	0.000267435	1.49954e-06	up	2.59525	5.65975	5.48019	8.08186	8.2713	8.14724	8.1605
64518	TEKT3	chr17	0.00157385	5.71073e-05	up	2.59368	3.75929	3.34269	6.25352	6.32931	5.95222	6.04361
79174	CRELD2	chr22	0.000492763	5.84355e-06	up	2.5876	9.78305	9.73099	12.3326	12.4346	12.1459	12.4654
106865373	WRB-SH3BGR	chr21	0.00482549	0.000441	up	2.58301	6.11303	6.41002	9.02883	8.95509	9.10013	8.2941
445	ASS1	chr9	0.0109705	0.00186911	up	2.58224	9.54115	10.5298	12.409	12.9054	12.1945	12.9619
8501	SLC43A1	chr11	0.00122212	3.64683e-05	up	2.57064	6.23462	6.10477	8.54754	8.97612	8.57398	8.86372
4084	MXD1	chr2	0.00184496	7.59335e-05	up	2.56571	7.29534	7.62067	9.83694	10.2267	9.82658	10.2047
6641	SNTB1	chr8	0.000704332	1.20294e-05	up	2.56508	7.43736	7.23022	10.0235	9.72173	10.0172	9.833
64061	TSPYL2	chrX	2.32875e-05	4.50261e-09	up	2.55805	10.7139	10.6603	13.2402	13.2659	13.2223	13.2521
161176	SYNE3	chr14	0.00666766	0.000788726	up	2.55431	2.8524	3.82812	5.69604	6.10445	6.01201	5.76579
80329	ULBP1	chr6	0.0172561	0.00386473	up	2.5518	9.12365	7.57918	11.0317	10.7682	11.0639	10.7491
55033	FKBP14	chr7	0.000582902	8.60896e-06	up	2.54746	9.79229	10.0715	12.3777	12.5513	12.3978	12.5906
100288798	LOC100288798	chr12	0.0038361	0.000298414	up	2.54639	3.02232	3.34269	5.60232	6.04362	5.32879	5.94085
25849	PARM1	chr4	0.0038361	0.000300052	up	2.54604	7.87477	7.87874	10.0496	10.6768	10.1984	10.7665
8140	SLC7A5	chr16	0.0268515	0.00756259	up	2.53922	12.7835	10.8992	14.373	14.4228	14.2994	14.427
51085	MLXIPL	chr7	0.000722306	1.27553e-05	up	2.5391	5.90162	5.92042	8.38363	8.69153	8.29528	8.43004
135112	NCOA7	chr6	0.00322316	0.000221026	up	2.53805	8.31183	8.33365	10.4767	11.1406	10.7015	11.1244
92211	CDHR1	chr10	0.0139381	0.00278205	up	2.53742	4.49625	3.7212	7.04493	6.6785	6.93951	5.92164
57156	TMEM63C	chr14	0.00175167	7.03187e-05	up	2.53363	7.11509	7.71706	9.92827	9.89655	9.95852	10.0154
51043	ZBTB7B	chr1	0.00315409	0.000212224	up	2.53121	8.7091	9.44124	11.5637	11.6387	11.466	11.7571
2119	ETV5	chr3	0.000168842	4.89681e-07	up	2.51498	6.95043	7.01278	9.536	9.38664	9.50362	9.56009
23516	SLC39A14	chr8	0.00495718	0.000456868	up	2.51451	11.4979	10.6008	13.4251	13.663	13.5146	13.6528
27023	FOXB1	chr15	0.0319977	0.00980182	up	2.51231	5.06652	3.92765	7.44462	6.44317	7.72276	6.42705
6536	SLC6A9	chr1	0.00154095	5.53068e-05	up	2.50952	10.4303	9.98935	12.7168	12.7995	12.5083	12.8528
9197	SLC33A1	chr3	0.000187764	7.12839e-07	up	2.50034	9.30124	9.19176	11.7465	11.852	11.7098	11.679
5238	PGM3	chr6	0.000189393	7.5679e-07	up	2.49105	10.8934	10.9767	13.4011	13.361	13.5456	13.3967
64577	ALDH8A1	chr6	0.0293241	0.00861765	up	2.48465	3.93986	2.60572	5.01251	5.74664	5.90992	6.36068
6747	SSR3	chr3	0.000784825	1.58084e-05	up	2.47528	12.4468	12.2688	14.8447	14.7228	15.0533	14.7116
115701	ALPK2	chr18	0.00222784	0.000107768	up	2.47384	8.31735	7.84756	10.7278	10.3535	10.7091	10.4348
5271	SERPINB8	chr18	0.0031536	0.000210932	up	2.43948	6.39687	6.49942	9.18891	8.55582	9.10732	8.69845
9451	EIF2AK3	chr2	0.000243598	1.23897e-06	up	2.43905	9.1501	9.3225	11.6543	11.5924	11.7432	11.7115
91107	TRIM47	chr17	0.034056	0.0107352	up	2.42561	4.55284	2.60572	6.13804	5.8203	6.11933	5.94191
84068	SLC10A7	chr4	0.000278722	1.67061e-06	up	2.42016	8.22744	8.35998	10.6271	10.8194	10.6596	10.7494
163688	CALML6	chr1	0.0133795	0.00256964	up	2.4134	2.8524	3.03092	4.95544	5.80171	4.80446	5.85864
9076	CLDN1	chr3	0.00551192	0.000562043	up	2.40764	9.08961	8.56186	11.4521	11.0423	11.5531	10.886
8618	CADPS	chr3	0.000501379	6.08164e-06	up	2.40439	8.1691	8.41737	10.5934	10.8143	10.7086	10.6742
58515	SELENOK	chr3	0.00135213	4.36592e-05	up	2.40065	9.94696	9.52254	12.1215	12.0907	12.3104	12.019
219699	UNC5B	chr10	0.00128701	3.90106e-05	up	2.39294	11.1821	10.8493	13.572	13.2407	13.5071	13.3148
10840	ALDH1L1	chr3	0.0110208	0.00188367	up	2.39258	4.83492	3.69658	6.591	6.97674	6.5559	6.50967
56521	DNAJC12	chr10	0.0135906	0.00265344	up	2.39097	6.81722	5.60572	8.73133	8.57555	8.84545	8.25745
10129	FRY	chr13	0.00151743	5.36911e-05	up	2.38744	7.1378	7.44283	9.66291	9.58466	9.94031	9.52314
29927	SEC61A1	chr3	6.29741e-05	6.7237e-08	up	2.3863	12.9633	13.0194	15.3553	15.3949	15.3308	15.4294
284521	OR2L13	chr1	0.0342132	0.0108068	up	2.38567	2.17433	3.82812	5.52533	5.88102	4.87533	5.26587
91607	SLFN11	chr17	0.0182566	0.00421647	up	2.38412	7.32084	5.91558	9.04743	8.86908	9.32371	8.76911
26074	CFAP61	chr20	0.0217824	0.0055214	up	2.38219	5.40699	6.81461	8.78741	8.23187	8.78328	8.1694
259236	TMIE	chr3	0.00729377	0.00093123	up	2.37404	4.17433	3.34269	6.44385	5.87475	6.24862	5.96297
342125	TMC3	chr15	0.00406613	0.000327575	up	2.35724	3.43692	3.6685	5.83009	5.51944	6.01082	6.27945
3792	KEL	chr7	0.0304847	0.0091065	up	2.35502	4.10033	5.60813	7.26007	7.36424	6.60109	7.61156
10954	PDIA5	chr3	0.00190901	8.14493e-05	up	2.35482	9.48323	8.90618	11.626	11.5344	11.5143	11.5234
9429	ABCG2	chr4	0.0281151	0.00808337	up	2.35424	5.25612	4.02076	7.16779	6.68971	7.64665	6.46655
29925	GMPPB	chr3	0.000436976	4.44006e-06	up	2.35044	9.3336	9.04689	11.5942	11.5213	11.5507	11.4965
1047	CLGN	chr4	0.00820594	0.00113856	up	2.33577	10.1567	9.6516	12.4776	11.8895	12.6668	11.926
5479	PPIB	chr15	0.000490636	5.77941e-06	up	2.33094	12.7025	12.5932	15.1387	14.8927	15.0116	14.8721
27230	SERP1	chr3	0.000422414	3.81141e-06	up	2.33023	12.4774	12.2337	14.6415	14.6522	14.7828	14.6666
161497	STRC	chr15	0.0419147	0.0145335	up	2.3255	2.17433	4.01722	5.01592	5.93364	5.39843	5.33711
259	AMBP	chr9	0.0394159	0.0133012	up	2.32504	3.99856	2.60572	6.01594	5.47459	6.16373	4.85444
27069	GHITM	chr10	0.000582902	8.47648e-06	up	2.31303	12.3304	12.0898	14.5821	14.4743	14.6306	14.4055
6782	HSPA13	chr21	0.000436976	4.43925e-06	up	2.31253	11.0362	10.9426	13.3126	13.2308	13.4617	13.2027
101927217	LINC01473	chr2	0.0195306	0.00469635	up	2.31176	3.32591	2.02076	5.02173	5.1461	5.24568	4.52687
345193	LRIT3	chr4	0.0147241	0.00299968	up	2.3107	3.31183	2.07039	5.11786	4.74435	5.24862	4.89642
23057	NMNAT2	chr1	0.0230094	0.00605682	up	2.30773	8.4426	10.058	11.6302	11.5161	11.5707	11.5151
467	ATF3	chr1	0.00253695	0.000137181	up	2.30162	10.7269	10.1018	12.7484	12.6811	12.8013	12.6332
10333	TLR6	chr4	0.00416511	0.000343335	up	2.30031	2.43736	2.60572	4.77547	4.40888	4.92669	5.17637
2617	GARS	chr7	0.006315	0.000719631	up	2.29649	12.9381	12.0108	14.8295	14.6944	14.8724	14.6876
170487	ACTL10	chr20	0.00233206	0.000118886	up	2.28938	3.36732	3.19069	5.87501	5.64342	5.44126	5.31387
4015	LOX	chr5	0.0176859	0.00403165	up	2.28467	7.88209	7.65852	9.53766	10.4911	9.56662	10.6246
152573	SHISA3	chr4	0.0469334	0.0171236	up	2.2754	3.31183	4.12148	6.59856	5.72076	6.66517	4.98372
54431	DNAJC10	chr2	0.000769523	1.4625e-05	up	2.26985	12.37	12.4286	14.724	14.5528	14.8643	14.5356
10553	HTATIP2	chr11	0.0421652	0.014672	up	2.26583	4.72687	6.10823	7.20652	8.15053	7.12452	8.25193
55356	SLC22A15	chr1	0.00139971	4.61853e-05	up	2.26309	7.03892	7.46371	9.3678	9.50488	9.60605	9.57891
11015	KDELR3	chr22	0.00695967	0.000856357	up	2.26037	6.47152	6.66467	8.41933	9.17751	8.56642	9.15059
100506142	LOC100506142	chr2	0.0074128	0.000953324	up	2.25307	3.16005	3.27315	5.65343	5.25001	5.03309	5.94213
26286	ARFGAP3	chr22	0.000526228	7.11329e-06	up	2.25259	10.0776	10.3363	12.4742	12.4002	12.5671	12.3968
23433	RHOQ	chr2	0.00107947	2.76199e-05	up	2.24407	11.1183	10.7091	13.1058	13.1657	13.248	13.1116
3600	IL15	chr4	0.0132171	0.00251038	up	2.239	2.92279	2.82812	5.80101	4.7148	4.73	5.21199
2081	ERN1	chr17	0.00425752	0.000361306	up	2.23598	6.97402	7.69319	9.41059	9.55857	9.56912	9.74005
150365	MEI1	chr22	0.0244653	0.00660828	up	2.23205	2.46074	3.34269	4.56189	5.30731	4.85311	5.81274
130540	ALS2CR12	chr2	0.0382718	0.0127458	up	2.23059	4.24472	2.60572	5.43844	5.25181	6.16373	5.76927
2805	GOT1	chr10	0.00217516	0.000101076	up	2.23049	10.7613	10.229	12.8254	12.5999	12.7889	12.6884
100289274	DNAJC3-AS1	chr13	0.00444085	0.00038285	up	2.22765	6.51149	6.21059	9.02449	8.34915	8.55148	8.42965
85028	SNHG12	chr1	0.000332582	2.20542e-06	up	2.22297	9.42958	9.32326	11.5848	11.5081	11.7247	11.58
9404	LPXN	chr11	0.0010704	2.71119e-05	up	2.21868	6.5603	6.30471	8.52922	8.72259	8.53527	8.81767
8974	P4HA2	chr5	0.00233206	0.000119206	up	2.21658	8.93311	8.40487	11.016	10.7789	10.9629	10.7844
221336	BEND6	chr6	0.00568622	0.00059772	up	2.21426	6.20995	6.40158	8.05818	8.83915	8.44126	8.74152
23769	FLRT1	chr11	0.00674432	0.000808049	up	2.21212	6.2361	5.37902	8.01752	7.84941	7.97108	8.24071
147	ADRA1B	chr5	0.0132171	0.00251122	up	2.20998	4.8524	3.7212	6.71211	6.22838	6.60386	6.44279
54551	MAGEL2	chr15	0.00117824	3.3759e-05	up	2.20566	8.38588	8.10236	10.5065	10.3107	10.6256	10.3563
6811	STX5	chr11	0.000178168	5.90089e-07	up	2.20534	9.98857	10.0897	12.2685	12.2781	12.1525	12.2787
81502	HM13	chr20	0.000211675	9.54967e-07	up	2.20363	11.4921	11.5655	13.7018	13.7955	13.6379	13.7944
53353	LRP1B	chr2	0.0332245	0.0103583	up	2.20142	6.09166	7.79067	8.83988	9.18759	9.17927	9.36358
9695	EDEM1	chr3	0.000610724	9.5647e-06	up	2.19979	9.87778	9.72553	11.8201	12.0589	12.0953	12.0314
22928	SEPHS2	chr16	0.00280641	0.000166981	up	2.19697	10.0878	9.86311	12.3522	11.9196	12.4176	12.0003
93664	CADPS2	chr7	0.00476046	0.000431068	up	2.19683	8.91983	9.42697	11.1015	11.5375	11.2039	11.6381
84102	SLC41A2	chr12	0.00599756	0.000654026	up	2.19544	5.43736	6.06516	7.81177	8.08888	7.65735	8.22878
9866	TRIM66	chr11	0.00134693	4.30574e-05	up	2.19479	9.12499	9.01772	11.1084	11.4484	11.0972	11.4107
3005	H1F0	chr22	0.00887578	0.00130711	up	2.19299	13.8938	13.3345	16.1662	15.5342	16.0723	15.4558
93035	PKHD1L1	chr8	0.0147183	0.00299754	up	2.18656	2.65975	3.82812	5.34316	5.57929	5.16373	5.6358
9424	KCNK6	chr19	0.0468867	0.0170975	up	2.18314	4.17433	3.7212	5.25352	6.64342	5.65849	6.96818
10237	SLC35B1	chr17	0.000559784	7.74092e-06	up	2.17727	10.3648	10.3076	12.6611	12.3625	12.5648	12.4654
2861	GPR37	chr7	0.00467625	0.000420127	up	2.17079	6.17433	6.78563	8.51384	8.5998	8.53168	8.95777
79856	SNX22	chr15	0.000700391	1.19169e-05	up	2.16427	9.9141	9.97251	12.3091	12.0551	12.0845	11.9816
6472	SHMT2	chr12	0.0294844	0.00869747	up	2.16193	13.9826	12.3753	15.5696	15.1838	15.4117	15.1986
811	CALR	chr19	0.000260135	1.37478e-06	up	2.16176	14.4442	14.4109	16.6624	16.5411	16.6622	16.4914
64753	CCDC136	chr7	0.000178168	6.20076e-07	up	2.15866	9.47423	9.35173	11.5904	11.6139	11.5891	11.4931
120227	CYP2R1	chr11	0.000774933	1.5233e-05	up	2.14783	8.40268	8.27134	10.6017	10.3756	10.6103	10.3517
6520	SLC3A2	chr11	0.00578426	0.000617636	up	2.14673	12.9181	12.0775	14.631	14.6901	14.5419	14.7151
56666	PANX2	chr22	0.0224445	0.00581798	up	2.14252	4.65975	5.44703	6.57545	7.51218	6.98205	7.71398
345630	FBLL1	chr5	0.00425888	0.000361768	up	2.14029	8.08122	7.42164	10.0342	9.91143	9.67712	9.94411
23345	SYNE1	chr6	0.0293648	0.00864518	up	2.13921	8.61734	9.78362	10.8066	11.7929	11.0734	11.6859
1301	COL11A1	chr1	0.00706876	0.000882456	up	2.13634	11.7287	12.2299	13.805	14.3746	13.8725	14.4105
386724	AMIGO3	chr3	0.00207265	9.35069e-05	up	2.1346	8.69055	8.51826	10.5663	10.9277	10.5409	10.9212
23645	PPP1R15A	chr19	0.00320704	0.000218887	up	2.12538	11.1682	11.0596	13.4749	13.0446	13.4677	12.9699
7078	TIMP3	chr22	0.0219052	0.00557936	up	2.12335	10.1919	9.4694	11.5444	12.4091	11.468	12.3944
51014	TMED7	chr5	0.00108987	2.8167e-05	up	2.11998	11.0161	10.9532	13.0845	13.0095	13.348	12.9763
387914	SHISA2	chr13	0.0366683	0.0119675	up	2.11693	5.72276	4.34269	7.54932	6.53151	7.44522	7.07255
55254	TMEM39A	chr3	0.000364066	2.63386e-06	up	2.11312	10.2884	10.0923	12.3256	12.23	12.3691	12.2892
5366	PMAIP1	chr18	0.0228578	0.0059914	up	2.10969	7.78314	7.00543	9.9842	9.07986	9.91023	9.04159
22885	ABLIM3	chr5	0.0140382	0.00280837	up	2.10653	3.65975	3.60572	6.32567	5.32931	5.97732	5.32476
84541	KBTBD8	chr3	0.000680862	1.13094e-05	up	2.10554	7.70727	7.40014	9.63768	9.59918	9.73358	9.66651
124842	TMEM132E	chr17	0.0170418	0.00379256	up	2.10004	7.93549	6.84094	9.21182	9.69207	9.26274	9.78639
27248	ERLEC1	chr2	0.00112208	3.05181e-05	up	2.09973	9.95672	10.1222	12.2304	12.0142	12.3149	11.9973
6261	RYR1	chr19	0.0206142	0.00506885	up	2.09441	8.90794	10.2999	11.5931	11.78	11.6954	11.7249
3069	HDLBP	chr2	3.26553e-05	1.13005e-08	up	2.09134	14.026	14.0552	16.1168	16.1132	16.1702	16.1276
10282	BET1	chr7	0.000187764	7.2608e-07	up	2.09039	9.22335	9.23265	11.3768	11.2558	11.387	11.2541
79101	TAF1D	chr11	0.00173746	6.85905e-05	up	2.08759	11.2296	11.1224	13.3066	13.1182	13.5301	13.0993
253724	TTC41P	chr12	0.00512593	0.00048993	up	2.08749	4.63376	4.41308	6.82384	6.22579	6.89928	6.4947
4239	MFAP4	chr17	0.00281614	0.000168283	up	2.08602	6.09876	5.72602	8.04021	8.16525	7.70657	8.08163
23471	TRAM1	chr8	0.000323142	1.99933e-06	up	2.06906	11.8812	11.9562	14.0135	13.9395	14.0966	13.9016
7412	VCAM1	chr1	0.0380987	0.0126455	up	2.06529	10.5035	9.30483	12.4152	11.5087	12.4395	11.5146
51566	ARMCX3	chrX	0.000708721	1.22403e-05	up	2.05961	11.1981	11.4715	13.3723	13.3538	13.512	13.3397
718	C3	chr19	0.00219988	0.000102933	up	2.05724	4.37596	3.92765	6.25352	6.30968	6.24862	6.02437
6332	SCN7A	chr2	0.0129465	0.00241892	up	2.05524	4.17433	4.10823	6.24625	5.68971	6.80584	6.04427
4247	MGAT2	chr14	0.000680862	1.13449e-05	up	2.05365	10.035	9.80608	11.8681	12.1011	11.9507	11.977
23071	ERP44	chr9	0.000344613	2.38416e-06	up	2.05338	10.896	10.7123	12.877	12.8584	12.9155	12.7792
57835	SLC4A5	chr2	0.0062184	0.000702405	up	2.04031	8.96048	8.16667	10.434	10.6459	10.7022	10.6334
6282	S100A11	chr1	0.0083185	0.001165	up	2.03988	8.37988	8.9181	10.5217	10.9659	10.3196	10.9483
100507346	LOC100507346	chr9	0.0128969	0.00240882	up	2.0353	5.2599	4.28019	6.8687	6.58408	7.10408	6.6645
4685	NCAM2	chr21	0.00227469	0.000113471	up	2.0349	6.52482	7.04411	8.77171	8.74205	8.90209	8.86162
51561	IL23A	chr12	0.044325	0.0157634	up	2.03184	2.42256	3.87153	5.32567	5.69903	5.10954	4.58131
133746	JMY	chr5	0.00110623	2.93844e-05	up	2.02754	8.37203	8.62624	10.5157	10.3854	10.6957	10.5099
259173	ALS2CL	chr3	0.0282041	0.00812473	up	2.02487	5.669	7.07697	8.22537	8.6254	8.14101	8.59965
114815	SORCS1	chr10	0.00335239	0.000236141	up	2.02292	9.08919	8.92191	11.1881	10.804	11.3041	10.8176
8535	CBX4	chr17	0.000691648	1.16344e-05	up	2.02121	10.0832	10.223	12.1158	12.2371	12.0382	12.3061
757	TMEM50B	chr21	6.29741e-05	6.72558e-08	up	2.01386	9.56363	9.62162	11.6034	11.6422	11.6189	11.5614
22848	AAK1	chr2	0.0038361	0.000297156	up	2.01266	10.1456	10.8123	12.4126	12.5041	12.5439	12.5059
5621	PRNP	chr20	0.00596359	0.000649031	up	2.01165	9.31524	10.0027	11.4734	11.8209	11.5623	11.8258
4253	MIA2	chr14	0.000372502	3.01374e-06	up	2.01136	9.14574	9.29274	11.1223	11.2752	11.231	11.2939
1534	CYB561	chr17	0.000766744	1.43802e-05	up	2.01078	9.49366	9.40589	11.398	11.5285	11.3072	11.6085
23213	SULF1	chr8	0.0362507	0.0117425	up	2.01073	9.20954	10.1648	11.119	12.1284	11.3087	12.2356
9892	SNAP91	chr6	0.000436976	4.40297e-06	up	2.00173	7.70679	7.67897	9.69263	9.6068	9.84291	9.63609
7051	TGM1	chr14	0.0047524	0.000429419	up	2.00075	5.55284	5.7212	7.47614	7.72328	7.34324	8.00842
3818	KLKB1	chr4	0.0192559	0.00460176	up	1.99771	3.8524	3.60572	5.19381	6.18172	6.17228	5.35927
10483	SEC23B	chr20	4.67572e-05	3.91337e-08	up	1.9962	10.9134	10.9568	12.9579	12.9561	12.9197	12.8916
55857	KIZ	chr20	0.0010285	2.51226e-05	up	1.99588	8.54466	8.58745	10.7074	10.3689	10.6659	10.5055
1307	COL16A1	chr1	0.0433951	0.0153069	up	1.99554	5.89679	7.5801	8.51594	8.99942	8.5095	8.91108
64506	CPEB1	chr15	0.0374913	0.0123618	up	1.99523	6.5735	4.90676	7.69917	7.92	7.66047	7.6618
132864	CPEB2	chr4	0.0215548	0.00544704	up	1.99509	7.42076	8.41148	9.51592	10.2021	9.65318	10.2736
114	ADCY8	chr8	0.00553091	0.000567849	up	1.99458	7.63483	7.92012	10.0856	9.51163	9.96881	9.52224
85365	ALG2	chr9	0.00114294	3.21903e-05	up	1.99452	9.28594	9.6792	11.4228	11.4773	11.5145	11.4937
201158	TVP23C	chr17	0.00144624	4.87486e-05	up	1.987	8.01611	8.20328	10.1813	9.99399	10.2831	9.92845
84889	SLC7A3	chrX	0.0194024	0.00465176	up	1.98627	10.6944	9.39735	12.0486	11.9956	11.9834	12.1009
206338	LVRN	chr5	0.00890568	0.00131381	up	1.98372	3.87477	3.34269	5.62633	5.94728	5.16373	5.63246
10959	TMED2	chr12	0.000579821	8.33334e-06	up	1.98148	12.6329	12.4803	14.6159	14.4734	14.636	14.427
22872	SEC31A	chr4	3.26553e-05	1.26277e-08	up	1.97964	12.669	12.7177	14.6512	14.6939	14.6845	14.6623
100528022	BLOC1S1-RDH5	chr12	0.00250393	0.000134157	up	1.97315	5.60998	6.03353	7.82689	7.58981	7.93754	7.82538
3856	KRT8	chr12	0.01874	0.00438427	up	1.97304	10.7442	11.595	12.8205	13.4496	12.794	13.5064
11231	SEC63	chr6	0.000955916	2.19326e-05	up	1.97065	12.2277	12.1029	14.182	14.0667	14.3091	13.9859
3755	KCNG1	chr20	0.00373457	0.000284257	up	1.96999	9.02851	9.49357	11.2927	11.3486	10.9471	11.3357
100129405	MSTO2P	chr1	0.000266977	1.46343e-06	up	1.96953	7.50329	7.38696	9.34609	9.44501	9.37623	9.49131
203562	TMEM31	chrX	0.0385174	0.0128565	up	1.96788	3.63019	2.34269	4.50169	4.73745	5.04217	5.53599
90637	ZFAND2A	chr7	0.00531342	0.000520394	up	1.96712	8.61052	7.91867	10.2624	10.0653	10.3712	10.2279
92421	CHMP4C	chr8	0.026187	0.00728429	up	1.96671	5.8524	6.99804	8.17488	8.76988	8.00222	8.62074
10150	MBNL2	chr13	0.0157191	0.00333288	up	1.96544	8.64726	8.94467	10.2563	11.17	10.4688	11.1505
284371	ZNF841	chr19	0.00221831	0.000106655	up	1.9635	8.77842	8.31223	10.3982	10.6358	10.4933	10.508
301	ANXA1	chr9	0.0479704	0.0176102	up	1.95818	8.33459	9.42303	10.3156	11.3228	10.3144	11.3952
170691	ADAMTS17	chr15	0.00254925	0.000138327	up	1.94882	4.80659	5.30616	6.88207	6.99022	7.0375	7.11103
1030	CDKN2B	chr9	0.0329429	0.0102198	up	1.94795	4.10033	4.92765	6.24424	6.88583	5.79176	6.9259
102465454	MIR6758	chr12	0.00180785	7.37984e-05	up	1.94483	3.73803	4.11983	5.7606	5.82685	6.03462	5.873
9783	RIMS3	chr1	0.000436976	4.1784e-06	up	1.94475	11.0349	10.8909	12.8195	12.9882	12.8556	12.9672
841	CASP8	chr2	0.0125478	0.00231532	up	1.94101	5.49684	6.39136	7.73721	8.0413	7.62977	8.13218
821	CANX	chr5	0.000922572	2.03818e-05	up	1.93487	14.9019	14.809	16.8494	16.6877	16.9593	16.6647
11043	MID2	chrX	0.00626195	0.00070966	up	1.93232	7.00215	7.52856	8.87618	9.18953	9.25119	9.47378
56005	MYDGF	chr19	0.00191231	8.18784e-05	up	1.92874	10.297	9.98408	12.2283	11.9256	12.1672	11.9559
116068	LYSMD3	chr5	0.00513601	0.000492879	up	1.92717	9.50717	9.96709	11.3399	11.8017	11.6538	11.8617
6352	CCL5	chr17	0.0067766	0.000814101	up	1.92086	3.31183	4.02076	5.61197	5.64342	5.74694	5.3463
340120	ANKRD34B	chr5	0.0455752	0.016396	up	1.919	4.17433	3.02076	5.49168	4.76371	6.00215	5.80864
2923	PDIA3	chr15	0.000490636	5.72809e-06	up	1.91627	13.6904	13.7047	15.708	15.5434	15.7028	15.5009
400945	LINC01376	chr2	0.0117913	0.00209668	up	1.91619	3.17433	3.59546	5.00879	5.0649	5.84992	5.28071
51569	UFM1	chr13	0.000796356	1.62187e-05	up	1.91391	11.378	11.2466	13.2009	13.1703	13.4075	13.1261
406962	MIR186	chr1	0.040508	0.0138034	up	1.91234	2.01099	3.5474	4.69278	4.62484	4.39678	5.05176
5034	P4HB	chr17	4.83199e-05	4.35988e-08	up	1.91131	13.8669	13.8162	15.781	15.7538	15.7126	15.7641
115111	SLC26A7	chr8	0.00668179	0.000794098	up	1.90726	3.22587	2.60572	5.00793	4.63231	4.6429	5.00909
283487	LINC00346	chr13	0.0228	0.00596597	up	1.89731	4.89679	5.15005	6.15794	7.33903	6.96482	7.22111
58477	SRPRB	chr3	0.000708721	1.22049e-05	up	1.89591	10.9318	10.6914	12.7316	12.6774	12.8035	12.6176
9181	ARHGEF2	chr1	0.00399174	0.000318075	up	1.89439	11.6074	11.3388	13.6063	13.1914	13.5431	13.1291
50615	IL21R	chr16	0.0463802	0.0168231	up	1.89252	5.98047	4.48019	7.47809	6.85058	7.40093	6.7618
440026	TMEM41B	chr11	0.0011286	3.11344e-05	up	1.89105	9.75059	9.70003	11.5944	11.5535	11.8366	11.481
8970	HIST1H2BJ	chr6	0.0414181	0.0142579	up	1.88964	4.02232	3.10822	5.23233	5.32931	4.97732	6.28071
23349	PHF24	chr9	0.00649733	0.000752075	up	1.88799	4.43736	3.92765	5.9339	6.24246	5.79176	6.31387
624	BDKRB2	chr14	0.00624181	0.000706005	up	1.88521	5.06185	4.45011	6.723	6.72137	6.77409	6.3463
9229	DLGAP1	chr18	0.00440787	0.000379254	up	1.88426	8.38969	8.19818	10.36	9.88564	10.4388	10.0283
55273	TMEM100	chr17	0.0169996	0.00377643	up	1.88228	3.40639	4.26869	5.29005	6.02675	5.90069	5.6618
3669	ISG20	chr15	0.0307266	0.00922827	up	1.88222	4.02232	4.13787	5.55308	5.97784	5.51165	6.8067
8795	TNFRSF10B	chr8	0.000178168	5.9789e-07	up	1.88141	12.5524	12.4817	14.4309	14.3407	14.4602	14.362
55132	LARP1B	chr4	0.000776248	1.53589e-05	up	1.87992	9.57789	9.34991	11.2662	11.4456	11.4002	11.2633
4703	NEB	chr2	0.0345941	0.0110026	up	1.87843	4.88284	4.99144	6.0198	6.91007	6.77889	7.55349
152518	NFXL1	chr4	0.000572054	8.03736e-06	up	1.87465	9.61428	9.4601	11.2764	11.4881	11.4615	11.4214
5565	PRKAB2	chr1	0.0156927	0.00331657	up	1.8743	11.1591	10.9018	13.2341	12.4802	13.3472	12.5576
55227	LRRC1	chr6	0.0135621	0.00263632	up	1.87396	8.52187	8.11352	10.6294	9.94602	10.4236	9.76757
23678	SGK3	chr8	0.00257848	0.000140922	up	1.87294	6.27817	5.93365	7.98692	7.86132	8.21074	7.85643
54557	SGTB	chr5	0.000808575	1.67007e-05	up	1.87146	8.98307	8.97308	10.7342	10.8218	11.0419	10.8002
1005	CDH7	chr18	0.0329998	0.0102449	up	1.86743	7.29119	6.06365	8.89855	8.34983	8.7866	8.14443
6238	RRBP1	chr20	0.00573938	0.000608063	up	1.86577	11.0919	11.537	12.9881	13.373	12.9506	13.4092
79446	WDR25	chr14	0.000753645	1.391e-05	up	1.86352	7.71658	7.84094	9.7746	9.70656	9.55342	9.53455
23591	FAM215A	chr17	0.001881	7.92084e-05	up	1.86277	4.17433	4.19069	6.07664	6.26961	6.02623	5.80864
54867	TMEM214	chr2	0.000229224	1.13346e-06	up	1.86184	10.6591	10.6328	12.4974	12.5592	12.4105	12.5641
353355	ZNF233	chr19	0.00941874	0.00142835	up	1.86169	7.03231	6.55027	8.7611	8.34934	9.04835	8.45315
27124	INPP5J	chr22	0.00789552	0.00106599	up	1.86069	6.26938	6.52777	8.10099	8.59768	7.87582	8.46253
5007	OSBP	chr11	0.000273854	1.62378e-06	up	1.85821	10.9308	11.0742	12.8146	12.8365	12.9342	12.8576
6374	CXCL5	chr4	0.00948145	0.00144876	up	1.85623	7.89508	7.36279	9.49712	9.41527	9.88045	9.14785
400451	FAM174B	chr15	0.00451239	0.00039122	up	1.85604	7.47811	7.66462	9.15918	9.63518	9.24604	9.66921
85019	TMEM241	chr18	0.0035529	0.000260354	up	1.85556	8.22012	8.03464	9.67594	10.0792	9.94306	10.2335
51009	DERL2	chr17	0.000150579	3.76544e-07	up	1.85544	10.3975	10.3093	12.1525	12.2487	12.2361	12.1982
54541	DDIT4	chr10	0.0104913	0.00172421	up	1.84902	12.9546	12.0094	14.3089	14.337	14.3039	14.3742
100379251	NPPA-AS1	chr1	0.0165084	0.0036132	up	1.8477	5.04168	6.13624	7.52704	7.26027	7.53078	7.42856
11260	XPOT	chr12	0.00267325	0.000151443	up	1.84305	12.8087	12.3312	14.4732	14.3329	14.5176	14.3285
84129	ACAD11	chr3	0.000122948	1.74932e-07	up	1.84068	9.03785	9.08983	10.9402	10.9275	10.9047	10.8456
55741	EDEM2	chr20	0.000769523	1.46803e-05	up	1.8383	9.40559	9.10283	11.0747	11.1073	11.1284	11.0597
6917	TCEA1	chr8	0.00549076	0.000558772	up	1.83603	12.5574	12.2403	14.3961	14.0534	14.5184	13.9715
140606	SELENOM	chr22	0.0347223	0.0110581	up	1.83506	7.46111	8.52396	9.52869	10.1937	9.37439	10.2135
79815	NIPAL2	chr8	0.0112451	0.00194565	up	1.83458	5.82968	6.62197	7.99364	8.10412	7.79876	8.34509
60401	EDA2R	chrX	0.00603362	0.000666405	up	1.83263	8.08723	8.39105	9.72298	10.304	9.96911	10.2909
171423	PDIA3P1	chr1	0.00037043	2.96039e-06	up	1.83244	10.7507	10.7434	12.6471	12.5604	12.6483	12.4621
1054	CEBPG	chr19	0.00285444	0.000174526	up	1.82933	11.4587	10.9263	13.0383	12.9839	13.0865	12.9786
10802	SEC24A	chr5	0.000808575	1.67613e-05	up	1.82712	10.3789	10.4252	12.0488	12.3145	12.2232	12.3302
652276	LOC652276	chr16	0.00232628	0.000117693	up	1.8253	8.33783	8.48731	10.09	10.2917	10.0802	10.4895
7145	TNS1	chr2	0.00841982	0.00118852	up	1.82487	8.11449	7.75547	9.94364	9.51753	10.1112	9.46704
9950	GOLGA5	chr14	0.000248607	1.28181e-06	up	1.82099	10.1518	10.0751	11.9527	11.9171	12.0125	11.8555
4779	NFE2L1	chr17	0.000243598	1.24028e-06	up	1.82026	12.9975	12.9367	14.8758	14.7654	14.7945	14.7136
145788	C15orf65	chr15	0.026569	0.00744363	up	1.8182	6.34425	5.15005	7.76253	7.47741	7.77755	7.24389
23125	CAMTA2	chr17	0.000628544	9.8843e-06	up	1.81434	9.04588	9.18516	10.9904	10.9734	10.7803	10.9753
6718	AKR1D1	chr7	0.0237391	0.00634571	up	1.81323	4.71038	4.48019	6.369	6.03872	7.15276	6.07361
3703	STT3A	chr11	0.000926915	2.0849e-05	up	1.80939	12.2975	12.2105	14.2012	13.9765	14.1469	13.929
80031	SEMA6D	chr15	0.0156938	0.00332062	up	1.80547	10.1941	10.2886	12.4106	11.7324	12.4436	11.6004
84061	MAGT1	chrX	0.000178168	6.10728e-07	up	1.80529	11.6492	11.6886	13.3895	13.5189	13.4797	13.5089
112611	RWDD2A	chr6	0.000344613	2.40756e-06	up	1.80244	8.35962	8.28124	10.1237	10.1156	10.2198	10.0325
9955	HS3ST3A1	chr17	0.037077	0.0121631	up	1.80156	7.20554	6.44703	9.07012	8.19979	9.1174	8.12409
649446	DLGAP1-AS1	chr18	0.0254921	0.00700746	up	1.79999	4.89936	5.72283	7.43755	7.16404	7.33479	6.50798
387254	SLC7A5P2	chr16	0.00891087	0.00131638	up	1.79564	5.93809	5.87043	7.36472	8.05895	7.43448	7.94146
729178	STXBP5-AS1	chr6	0.0436782	0.0154349	up	1.79329	3.24472	4.66462	6.20195	5.46076	5.68676	5.64234
50999	TMED5	chr1	0.00422485	0.000350709	up	1.7896	11.3613	11.0892	13.1083	12.8143	13.2987	12.838
3313	HSPA9	chr5	0.0031536	0.000209779	up	1.78957	13.5912	13.2967	15.3926	15.0863	15.4084	15.0468
64859	NABP1	chr2	0.0122054	0.00221515	up	1.78892	6.64681	6.95712	8.08558	8.79959	8.53315	8.94522
4780	NFE2L2	chr2	0.0021569	9.96007e-05	up	1.78646	10.4532	10.1422	11.8937	12.1807	12.0545	12.2078
3965	LGALS9	chr17	0.0378282	0.0125314	up	1.78274	3.65975	5.02076	6.02074	6.43523	5.79619	6.23984
101927891	PKN2-AS1	chr1	0.0138542	0.0027519	up	1.78164	3.02232	3.19069	5.13804	4.36779	5.28926	4.75748
1314	COPA	chr1	2.32875e-05	3.44754e-09	up	1.77867	12.8193	12.8165	14.6028	14.5781	14.6199	14.5855
114786	XKR4	chr8	0.0470756	0.0171998	up	1.77037	5.7439	4.28938	6.99185	6.66236	7.09355	6.40029
833	CARS	chr11	0.0130147	0.0024438	up	1.7665	11.7101	10.7364	13.0806	12.9391	12.9951	12.9441
6748	SSR4	chrX	0.00147524	5.11524e-05	up	1.76552	11.5717	11.379	13.4255	13.1626	13.2739	13.1015
1978	EIF4EBP1	chr8	0.0362018	0.0117149	up	1.76429	11.8215	10.3511	12.8777	12.8564	12.7727	12.8956
55154	MSTO1	chr1	0.000146464	3.20945e-07	up	1.76415	10.7179	10.6168	12.4387	12.4443	12.3864	12.4568
6301	SARS	chr1	0.0119753	0.00215264	up	1.75491	13.0891	12.3335	14.7247	14.2889	14.6054	14.246
171024	SYNPO2	chr4	0.00101331	2.42943e-05	up	1.75194	6.24014	6.1397	7.98493	7.85944	8.105	7.81805
339122	RAB43	chr3	0.00163911	6.09542e-05	up	1.74992	8.32058	8.5436	10.1535	10.1851	10.0239	10.3656
11014	KDELR2	chr7	0.00106524	2.68439e-05	up	1.7457	12.2779	11.9443	13.8383	13.8666	13.8902	13.832
55063	ZCWPW1	chr7	0.0134922	0.00261218	up	1.74409	6.00426	6.9589	8.07699	8.32784	8.27479	8.22305
55379	LRRC59	chr17	0.000273854	1.60723e-06	up	1.7414	12.1807	12.0515	13.7995	13.8791	13.8353	13.916
50640	PNPLA8	chr7	0.00277634	0.000162118	up	1.74036	9.25085	9.70581	11.0801	11.2967	11.2407	11.2573
54187	NANS	chr9	0.00103271	2.53585e-05	up	1.73976	10.5642	10.5604	12.336	12.4102	12.1026	12.3595
5787	PTPRB	chr12	0.0268579	0.00756613	up	1.73892	5.68529	4.66462	6.80101	6.53423	7.29924	7.02102
6734	SRPRA	chr11	0.000739706	1.33597e-05	up	1.73878	11.4691	11.3465	13.2646	13.0806	13.206	13.035
4861	NPAS1	chr19	0.0230955	0.00609538	up	1.7382	4.93986	4.43461	6.80636	5.82546	6.32162	6.74831
51061	TXNDC11	chr16	0.000189393	7.54684e-07	up	1.73302	9.55613	9.57695	11.327	11.2207	11.3629	11.2876
2920	CXCL2	chr4	0.0314132	0.00952763	up	1.73138	6.08686	4.8577	6.97897	7.01303	7.48234	7.34031
51026	GOLT1B	chr12	0.00274577	0.000159268	up	1.72825	10.4178	10.1592	12.0188	11.8839	12.2669	11.8974
861	RUNX1	chr21	0.0220933	0.00567568	up	1.72533	5.71038	5.22004	6.84045	7.51931	6.77755	7.62483
10130	PDIA6	chr2	0.00156335	5.66257e-05	up	1.72298	13.6872	13.4274	15.4276	15.1864	15.3355	15.1717
1902	LPAR1	chr9	0.0329824	0.0102374	up	1.72133	7.6403	8.32727	9.27133	10.1574	9.28636	10.1054
341883	LRRC9	chr14	0.0067875	0.000817597	up	1.71959	5.37199	5.51928	6.99847	7.56826	6.9006	7.19357
7436	VLDLR	chr9	0.000804958	1.64457e-05	up	1.71915	9.87084	9.59725	11.4389	11.52	11.4533	11.4005
2801	GOLGA2	chr9	0.00376071	0.000287864	up	1.71724	10.9092	11.4132	12.8092	12.9877	12.7546	12.9623
3417	IDH1	chr2	0.0110564	0.00189405	up	1.7134	13.087	12.5682	14.7792	14.2824	14.8214	14.281
10411	RAPGEF3	chr12	0.0364261	0.0118332	up	1.71284	4.64282	4.74494	6.35284	6.79721	5.59983	6.87701
23135	KDM6B	chr17	0.00293825	0.000184067	up	1.71215	11.3731	11.879	13.3429	13.3772	13.2732	13.3595
10456	HAX1	chr1	0.00603984	0.000669147	up	1.71066	11.1302	10.5098	12.6984	12.4438	12.5719	12.4086
100506343	FAM212B-AS1	chr1	0.00591414	0.000637651	up	1.70133	4.7477	4.38588	6.36261	6.39561	6.40347	5.91082
11152	WDR45	chrX	0.000926175	2.07727e-05	up	1.70039	9.00999	9.18884	10.7538	10.8653	10.6756	10.9046
728323	LINC01881	chr2	0.00485796	0.000445846	up	1.69971	5.42731	5.96328	7.24269	7.49779	7.31737	7.52215
102723475	KCNE1B	chr21	0.00532326	0.000526631	up	1.6994	3.75929	3.77565	5.55308	5.4949	5.72666	5.09285
10241	CALCOCO2	chr17	0.00887578	0.00130703	up	1.69932	10.5237	10.4344	12.374	11.9684	12.5362	11.8349
78987	CRELD1	chr3	0.000771399	1.49222e-05	up	1.69851	9.93088	10.117	11.8571	11.6886	11.6613	11.6829
11069	RAPGEF4	chr2	0.014606	0.00296634	up	1.69631	6.83754	6.83381	8.3856	8.98404	8.04612	8.71215
6860	SYT4	chr18	0.0131442	0.00248889	up	1.69595	9.35871	8.83775	11.0205	10.5944	11.1169	10.4449
285359	PDCL3P4	chr3	0.0290016	0.00846533	up	1.69346	3.65975	4.34269	5.05849	6.07405	5.7043	5.94191
4929	NR4A2	chr2	0.0051228	0.000489301	up	1.69328	3.75929	3.82812	5.55308	5.73662	5.11933	5.53888
22820	COPG1	chr3	4.67572e-05	3.24487e-08	up	1.69311	11.9536	11.9843	13.6431	13.6487	13.7016	13.6547
283933	ZNF843	chr16	0.0281898	0.00811734	up	1.6846	3.43736	4.60572	5.44083	5.8203	5.6429	5.92053
4008	LMO7	chr13	0.00221831	0.000106591	up	1.68342	6.10169	6.18458	7.65216	8.07874	7.80202	7.77331
122525	C14orf28	chr14	0.00166351	6.28265e-05	up	1.68305	7.3914	7.27815	8.78593	9.07864	9.12108	9.08566
151126	ZNF385B	chr2	0.0101351	0.00162846	up	1.68082	4.89679	5.23022	6.74948	6.4333	7.18225	6.61225
6184	RPN1	chr3	0.000504303	6.46792e-06	up	1.67942	12.9892	12.7831	14.6296	14.5549	14.5635	14.5144
285605	DTWD2	chr5	0.00382071	0.000295	up	1.67765	8.48479	8.95002	10.4377	10.3703	10.5435	10.2287
6541	SLC7A1	chr13	0.0150878	0.00311704	up	1.67631	12.4056	11.4207	13.5155	13.6513	13.5813	13.6095
105747689	LOC105747689	chr2	0.00952134	0.00146109	up	1.67428	3.8524	3.41308	4.99786	5.4949	5.13778	5.59754
9361	LONP1	chr19	0.00117824	3.37917e-05	up	1.66989	12.0061	11.834	13.5781	13.6745	13.4232	13.6839
24139	EML2	chr19	0.00164616	6.13227e-05	up	1.66352	8.21966	8.13022	9.86063	9.83542	9.63944	10.0184
56658	TRIM39	chr6	0.000436976	4.2094e-06	up	1.6611	9.25355	9.36749	10.9681	11.0691	10.8916	10.9577
50854	C6orf48	chr6	0.00123933	3.71414e-05	up	1.66089	11.936	11.6419	13.5613	13.4297	13.4182	13.39
83548	COG3	chr13	0.000459761	5.00771e-06	up	1.6608	10.2636	10.3701	12.0494	11.9085	12.043	11.9099
2921	CXCL3	chr4	0.00233206	0.000118528	up	1.65839	6.73132	6.45694	8.26034	8.06884	8.2513	8.42959
3376	IARS	chr9	0.00671636	0.000801031	up	1.65776	13.4672	12.7742	14.6955	14.7974	14.8313	14.7897
7110	TMF1	chr3	0.00127964	3.86795e-05	up	1.65731	10.4956	10.7243	12.135	12.2322	12.3873	12.3145
27113	BBC3	chr19	0.00344477	0.000247491	up	1.65301	7.95887	7.69845	9.6829	9.38664	9.26364	9.59349
64215	DNAJC1	chr10	0.00252908	0.000136429	up	1.65258	10.3216	10.1208	12.0012	11.6994	12.0404	11.7541
10693	CCT6B	chr17	0.0144043	0.00290851	up	1.65179	6.25157	7.12384	8.31192	8.27007	8.57961	8.19639
134549	SHROOM1	chr5	0.026168	0.00727395	up	1.65094	4.8524	4.64403	6.07623	6.78121	5.88691	6.85226
57393	TMEM27	chrX	0.0182566	0.00421705	up	1.64335	5.62058	5.36061	7.19533	6.5701	7.57459	7.19578
112858	TP53RK	chr20	0.000772846	1.50596e-05	up	1.64309	9.77525	9.73338	11.5169	11.3036	11.4714	11.2977
8227	AKAP17A	chrX	0.0022136	0.00010572	up	1.64068	10.996	11.2372	12.6587	12.9063	12.6033	12.8609
26873	OPLAH	chr8	0.000603937	9.22487e-06	up	1.64058	7.96975	7.98992	9.57329	9.70073	9.49887	9.70875
9111	NMI	chr2	0.0133446	0.00255693	up	1.63946	3.8524	4.41308	5.85076	5.54612	6.16504	5.52687
2532	ACKR1	chr1	0.0497693	0.0185336	up	1.63789	5.31568	4.63258	7.09857	6.0826	7.11431	6.1526
201294	UNC13D	chr17	0.00529414	0.000516244	up	1.63629	5.09604	5.61552	6.98871	7.16493	6.80995	7.00471
23642	SNHG1	chr11	0.0152526	0.00316435	up	1.62845	13.1217	12.4574	14.7005	14.1917	14.632	14.1479
90441	ZNF622	chr5	0.000454707	4.92335e-06	up	1.62757	9.67329	9.78662	11.4299	11.347	11.396	11.2572
55204	GOLPH3L	chr1	0.00110875	3.00125e-05	up	1.6266	9.53609	9.75176	11.1292	11.3256	11.2763	11.3511
84693	MCEE	chr2	0.00504339	0.000474287	up	1.62622	7.40779	6.83325	8.64624	8.7443	8.85995	8.73648
100506060	SMG1P7	chr16	0.00217516	0.000100849	up	1.62284	7.75326	8.11549	9.68297	9.56283	9.51729	9.4658
51226	COPZ2	chr17	0.0119753	0.00215185	up	1.61947	4.90278	4.76302	6.16595	6.96067	6.27164	6.41123
100129269	LINC01160	chr1	0.0449489	0.016067	up	1.61936	4.31183	3.82812	5.83267	6.20732	4.87422	5.84313
54585	LZTFL1	chr3	0.000328774	2.11894e-06	up	1.61881	10.4014	10.2889	11.9624	11.991	12.016	11.8866
57683	ZDBF2	chr2	0.00424271	0.000353629	up	1.61544	9.8404	10.1781	11.3758	11.7443	11.5889	11.7897
134429	STARD4	chr5	0.00145177	4.94207e-05	up	1.61467	11.3275	11.0486	12.7475	12.7777	12.9416	12.744
375056	MIA3	chr1	0.00335239	0.000236013	up	1.61399	11.3859	11.6748	12.9146	13.2881	13.1008	13.2737
2804	GOLGB1	chr3	0.00804021	0.00109359	up	1.61293	11.3536	11.855	12.8963	13.3795	13.2363	13.3568
84159	ARID5B	chr10	0.0160646	0.00346015	up	1.61136	8.87625	9.69628	11.1006	10.7052	11.0756	10.7091
143425	SYT9	chr11	0.00205307	9.22265e-05	up	1.61116	7.04222	6.77565	8.69093	8.48909	8.52439	8.37597
115362	GBP5	chr1	0.0112661	0.0019513	up	1.61065	3.17433	3.41308	5.30797	4.54612	5.02623	4.73709
158160	HSD17B7P2	chr10	0.000150579	3.66524e-07	up	1.60946	7.72161	7.79597	9.3716	9.36132	9.41605	9.32404
10113	PREB	chr2	0.000273854	1.59468e-06	up	1.60683	10.5966	10.5859	12.2014	12.2698	12.1075	12.2136
100133545	MRPL23-AS1	chr11	0.0220055	0.00562716	up	1.60664	3.48699	3.52326	4.51643	5.55185	5.35093	5.02785
100533105	C8orf44-SGK3	chr8	0.00139971	4.61956e-05	up	1.6053	6.55556	6.39684	8.04697	8.02581	8.27085	7.98235
6560	SLC12A4	chr16	0.0204567	0.00501794	up	1.60296	6.9511	6.38571	7.95392	8.53342	7.94941	8.64871
548645	DNAJC25	chr9	0.00280641	0.000167306	up	1.60272	8.89773	8.52646	10.2532	10.2699	10.4948	10.2414
64778	FNDC3B	chr3	0.00402426	0.000321609	up	1.60156	10.7952	11.1044	12.3446	12.7011	12.4428	12.7169
166929	SGMS2	chr4	0.0157178	0.00333077	up	1.59707	5.78314	5.99106	7.14304	7.86357	7.16373	7.76633
55974	SLC50A1	chr1	0.00145177	5.00627e-05	up	1.59559	9.70233	9.4741	11.1076	11.3007	11.0692	11.2578
286343	LURAP1L	chr9	0.0150346	0.00309601	up	1.59276	4.02232	4.02076	5.66092	6.09714	5.16287	5.53627
29968	PSAT1	chr9	0.0385568	0.0128771	up	1.59268	13.8574	12.4898	14.7809	14.764	14.7601	14.7602
10752	CHL1	chr3	0.0212697	0.00532566	up	1.59147	8.93417	8.56368	10.6021	10.0464	10.7812	9.93194
92689	FAM114A1	chr4	0.00786993	0.00105612	up	1.59129	9.00833	9.09977	10.3753	10.9209	10.4081	10.8772
5373	PMM2	chr16	0.00502822	0.000469115	up	1.5909	10.2704	9.69098	11.6092	11.5273	11.5123	11.6375
57568	SIPA1L2	chr1	0.00832631	0.00116877	up	1.59007	9.68419	10.4255	11.6456	11.6649	11.6487	11.6204
378	ARF4	chr3	0.000133671	2.15377e-07	up	1.58936	12.1013	12.0511	13.6452	13.7037	13.624	13.6893
148	ADRA1A	chr8	0.0130019	0.00244015	up	1.58815	7.00751	6.52856	8.10494	8.66541	8.08404	8.57033
3628	INPP1	chr2	0.00152752	5.44418e-05	up	1.58685	7.49486	7.17558	8.94641	8.84588	9.00796	8.88803
813	CALU	chr7	0.000207995	9.03758e-07	up	1.58647	13.0611	13.0566	14.5602	14.6907	14.6553	14.6752
90423	ATP6V1E2	chr2	0.0138647	0.00275579	up	1.58614	6.29874	5.52451	7.24188	7.54482	7.71938	7.48497
10956	OS9	chr12	0.00187076	7.79674e-05	up	1.58501	12.7605	13.0533	14.6165	14.4085	14.5464	14.3961
7423	VEGFB	chr11	0.00955775	0.00146849	up	1.58456	7.84738	8.08877	9.30818	9.87904	9.2805	9.74283
81631	MAP1LC3B	chr16	0.00678111	0.000815079	up	1.58333	10.7831	10.8454	12.0913	12.63	12.2375	12.6317
6728	SRP19	chr5	0.00841982	0.00118741	up	1.57841	10.4617	10.2982	12.1604	11.7204	12.2612	11.6914
10952	SEC61B	chr9	0.00149894	5.21596e-05	up	1.57397	11.0262	10.9408	12.7413	12.4783	12.59	12.4204
6745	SSR1	chr6	0.000753645	1.40241e-05	up	1.5733	11.9845	11.8823	13.5457	13.4451	13.6279	13.4081
80267	EDEM3	chr1	0.00466634	0.000415928	up	1.573	10.2741	10.5077	11.6742	12.0473	11.9528	12.1811
202299	LINC01554	chr5	0.029053	0.0084841	up	1.57195	4.90985	4.23022	6.49037	6.17971	5.56228	6.33557
54885	TBC1D8B	chrX	0.00939335	0.00142147	up	1.57133	6.37596	6.62067	7.67046	8.28858	8.01415	8.30541
11135	CDC42EP1	chr22	0.0375685	0.0123921	up	1.56942	9.14126	8.49379	10.1052	10.7454	9.86438	10.8328
3141	HLCS	chr21	0.00149894	5.21675e-05	up	1.56495	10.2456	10.2944	11.9319	11.7252	11.983	11.6997
5334	PLCL1	chr2	0.047563	0.0174299	up	1.56191	3.8524	4.92765	5.49168	5.74191	6.22786	6.3463
101929181	LINC01647	chr1	0.0113558	0.00198119	up	1.56046	4.10033	3.7212	5.86294	5.41141	5.47689	5.13367
8829	NRP1	chr10	0.00834482	0.00117352	up	1.5597	8.75578	9.27106	10.3831	10.7533	10.3985	10.7575
100874042	HM13-AS1	chr20	0.0031536	0.000210014	up	1.55958	4.16408	4.62246	5.91807	6.00703	6.01011	5.8762
79710	MORC4	chrX	0.00294965	0.000185732	up	1.55864	9.28637	8.89371	10.6269	10.5959	10.8054	10.5665
3998	LMAN1	chr18	0.00043325	3.93711e-06	up	1.55837	12.2962	12.1984	13.7716	13.7776	13.9097	13.7636
25996	REXO2	chr11	0.00107631	2.74002e-05	up	1.55669	9.55199	9.29295	11.0596	10.9323	11.0049	10.9199
23053	ZSWIM8	chr10	0.00693651	0.000850746	up	1.55536	11.3761	12.0262	13.2921	13.2951	13.1491	13.2897
51272	BET1L	chr11	0.00220442	0.00010441	up	1.55536	10.7825	10.6041	12.1378	12.3758	12.0977	12.3833
126433	FBXO27	chr19	0.00110459	2.89425e-05	up	1.55523	6.04222	5.9515	7.53036	7.68971	7.58694	7.40134
51309	ARMCX1	chrX	0.00285171	0.000173499	up	1.55513	10.1776	9.83062	11.5761	11.5014	11.7265	11.4331
2802	GOLGA3	chr12	0.028175	0.00810749	up	1.55383	10.6712	10.9753	11.8249	12.7673	12.1604	12.7557
10209	EIF1	chr17	0.00638391	0.000731129	up	1.55283	14.2498	13.6897	15.6182	15.4075	15.6565	15.4081
1374	CPT1A	chr11	0.022892	0.00600682	up	1.55156	3.65975	4.23022	5.21604	5.64342	5.16373	5.96297
11247	NXPH4	chr12	0.00452692	0.000393582	up	1.55114	6.23322	6.44703	7.6882	7.90648	7.79176	8.17862
144132	DNHD1	chr11	0.0236793	0.00632313	up	1.551	8.40276	8.36194	9.45574	10.2473	9.65056	10.3798
871	SERPINH1	chr11	0.00465653	0.000414454	up	1.55067	12.9194	13.3677	14.6571	14.8145	14.5099	14.7953
29926	GMPPA	chr2	0.00169862	6.58505e-05	up	1.5489	9.80094	9.56214	11.3119	11.2465	11.0627	11.3007
55816	DOK5	chr20	0.0126063	0.0023383	up	1.54872	6.77126	6.92765	8.08365	8.7413	8.12215	8.6456
58505	OSTC	chr4	0.00475561	0.000430181	up	1.54813	12.244	12.0238	13.8333	13.4838	13.8996	13.5115
10529	NEBL	chr10	0.0119766	0.00215434	up	1.54809	11.2134	11.7859	12.76	13.2461	12.917	13.2679
144481	SOCS2-AS1	chr12	0.0095807	0.00147391	up	1.54669	4.20741	4.84019	5.92479	6.32437	6.01597	6.01684
150082	LCA5L	chr21	0.0218439	0.00555107	up	1.54476	5.23864	5.42949	7.21094	6.25443	6.99639	7.05354
83857	TMTC1	chr12	0.00880349	0.00128115	up	1.54448	8.47201	8.94917	9.94525	10.487	10.2428	10.3452
80022	MYO15B	chr17	0.0163852	0.00357417	up	1.54419	6.15681	6.65597	7.7067	8.25706	7.62803	8.21053
2286	FKBP2	chr11	0.000834082	1.75582e-05	up	1.54104	9.84056	9.90801	11.5367	11.3981	11.2784	11.4481
4783	NFIL3	chr9	0.00612278	0.000685729	up	1.541	9.08242	8.73157	10.5119	10.2854	10.7254	10.2694
7466	WFS1	chr4	0.00796777	0.00107788	up	1.54032	9.94622	10.4091	11.576	11.8866	11.4893	11.9202
347051	SLC10A5	chr8	0.0131348	0.00248287	up	1.53991	3.05034	3.34269	4.32567	4.64342	4.87422	5.10237
6861	SYT5	chr19	0.0403937	0.0137405	up	1.53672	6.28064	7.22535	7.86883	8.62212	8.04687	8.62104
5157	PDGFRL	chr8	0.0158616	0.00338475	up	1.53168	6.04814	6.50315	7.56917	8.20201	7.50304	7.9551
8660	IRS2	chr13	0.00281768	0.000169753	up	1.53075	9.64925	9.42431	10.8433	11.214	11.0659	11.1469
25902	MTHFD1L	chr6	0.0480848	0.0177017	up	1.52926	11.8671	10.4379	12.7586	12.6314	12.6846	12.6525
22849	CPEB3	chr10	0.0208914	0.00518966	up	1.5273	6.16937	6.33473	7.19694	8.18131	7.88752	7.85162
326624	RAB37	chr17	0.0249644	0.00680003	up	1.52654	3.65975	3.60572	4.66856	5.73457	4.98723	5.24676
100506606	LOC100506606	chr12	0.00978128	0.00152368	up	1.52637	6.06051	6.3565	7.82053	7.49214	8.1018	7.52505
203238	CCDC171	chr9	0.00236666	0.000122329	up	1.52022	7.93455	8.26534	9.52654	9.61637	9.76737	9.57037
56111	PCDHGA4	chr5	0.0101351	0.00163105	up	1.52004	4.53833	4.29363	5.53164	5.90238	6.20702	6.10306
8878	SQSTM1	chr5	0.000739272	1.32932e-05	up	1.51933	11.2119	11	12.63	12.6499	12.5462	12.6752
2892	GRIA3	chrX	4.67572e-05	3.22044e-08	up	1.51728	7.53483	7.55806	9.03754	9.06325	9.09687	9.05727
55757	UGGT2	chr13	0.000436976	4.39134e-06	up	1.51626	10.1497	10.2525	11.6543	11.6756	11.8065	11.7333
27044	SND1	chr7	0.00603362	0.000664279	up	1.51571	13.5885	13.2707	15.17	14.7618	15.0921	14.7575
2730	GCLM	chr1	0.0118118	0.00210643	up	1.51535	8.52069	8.67505	9.7957	10.3575	9.86871	10.431
55800	SCN3B	chr11	0.00666766	0.000791129	up	1.51495	7.52995	7.96105	9.02566	9.44235	9.39924	9.17454
406	ARNTL	chr11	0.0163852	0.00357265	up	1.51442	6.62191	7.49974	8.50825	8.66152	8.43346	8.69776
285908	LINC00174	chr7	0.0228432	0.00598467	up	1.51373	7.8485	8.57507	9.53227	9.97654	9.38378	10.0095
400961	PAIP2B	chr2	0.00609693	0.000679794	up	1.51155	9.02232	8.45539	10.1003	10.3325	10.2742	10.2946
26267	FBXO10	chr9	0.00845477	0.00120097	up	1.51075	10.8047	10.7586	12.5816	12.0584	12.5007	12.029
101060146	CHMP1B2P	chrX	0.00958822	0.00147662	up	1.51014	6.28549	5.63547	7.28459	7.65004	7.48566	7.46222
3017	HIST1H2BD	chr6	0.0385495	0.0128722	up	1.5092	6.9364	8.22664	9.16234	9.0778	9.07463	9.04809
554313	HIST2H4B	chr1	0.0108735	0.00183153	up	1.50832	5.35797	4.78505	6.66977	6.81501	6.29913	6.53542
257044	CATSPERE	chr1	0.0400239	0.0135778	up	1.50733	3.17433	4.10483	4.66856	5.20981	5.11933	5.58993
3383	ICAM1	chr19	0.0109531	0.00186356	up	1.50644	11.2781	10.8106	12.8385	12.3481	12.6998	12.3168
150786	WTH3DI	chr2	0.00157616	5.74961e-05	up	1.50553	6.36283	6.28755	8.00108	7.71219	7.88719	7.72244
51752	ERAP1	chr5	0.000510128	6.59753e-06	up	1.50522	11.3358	11.5437	12.9437	12.9352	12.9725	12.9285
283131	NEAT1	chr11	0.0302123	0.00899205	up	1.50098	10.3322	11.1672	12.0824	12.503	11.8624	12.5549
8798	DYRK4	chr12	0.00190879	8.11935e-05	up	1.50008	9.43205	9.14593	10.8264	10.6403	10.8416	10.848
644815	FAM83G	chr17	0.0415927	0.0143575	up	1.49874	6.85651	6.72812	7.72879	8.69217	7.93487	8.80838
128153	SPATA17	chr1	0.0132083	0.00250783	up	1.49679	6.78569	7.46833	8.52234	8.86077	8.40517	8.70694
85363	TRIM5	chr11	0.0133204	0.00254674	up	1.49461	9.73399	10.5503	11.5481	11.7556	11.6117	11.6317
644794	LOC644794	chr7	0.00753932	0.000985903	up	1.49231	7.05706	7.64862	8.71916	8.92606	8.75482	8.98057
441951	ZFAS1	chr20	0.00425752	0.000360089	up	1.48971	12.7034	12.3465	14.1895	13.8929	14.1069	13.8692
147685	C19orf18	chr19	0.0130147	0.00244506	up	1.48941	4.65975	4.29279	5.978	6.26761	5.5456	6.07152
8615	USO1	chr4	0.00110841	2.97998e-05	up	1.48771	11.7785	11.8496	13.3307	13.2264	13.4552	13.1948
56886	UGGT1	chr2	0.000753645	1.39747e-05	up	1.48415	11.9062	11.7569	13.2124	13.3403	13.4077	13.3023
222865	TMEM130	chr7	0.0452804	0.016255	up	1.48375	3.65975	2.69883	4.36043	5.22838	4.62396	4.4394
11145	PLA2G16	chr11	0.00504339	0.000473727	up	1.48367	5.79466	5.74868	7.32215	7.07405	7.07644	7.54872
5870	RAB6A	chr11	0.000407625	3.54933e-06	up	1.47933	11.4837	11.5021	12.9485	12.9859	13.0656	12.8887
37	ACADVL	chr17	0.00678341	0.000815863	up	1.47827	12.0308	12.3053	13.5489	13.8227	13.3625	13.8511
79365	BHLHE41	chr12	0.024835	0.00674397	up	1.47736	4.43736	4.30616	5.99048	5.20732	6.1417	6.057
547	KIF1A	chr2	0.00173746	6.86427e-05	up	1.47644	12.33	12.4093	13.7742	13.9968	13.6857	13.9278
6897	TARS	chr5	0.0109401	0.00185587	up	1.47639	12.9517	12.2482	14.1846	13.9993	14.1866	13.9348
1604	CD55	chr1	0.00703662	0.00087663	up	1.47466	8.01647	7.44703	9.22918	9.04912	9.34535	9.20196
1795	DOCK3	chr3	0.00362639	0.000270647	up	1.4729	9.7838	9.92111	11.0944	11.5297	11.2555	11.4219
132160	PPM1M	chr3	0.00335239	0.00023637	up	1.47192	7.3444	7.54566	9.06471	8.67685	9.02379	8.90244
51030	TVP23B	chr17	0.00826476	0.00115409	up	1.47157	9.60478	9.06102	10.8477	10.7749	11.0027	10.5926
92140	MTDH	chr8	0.00044964	4.69402e-06	up	1.47149	11.8457	11.8957	13.2977	13.2963	13.4553	13.3194
2868	GRK4	chr4	0.00474325	0.000427675	up	1.46992	6.08372	6.10897	7.33741	7.79148	7.71464	7.42151
8985	PLOD3	chr7	0.00242592	0.000127425	up	1.46972	10.1008	9.72312	11.4251	11.4351	11.2963	11.37
9650	MTFR1	chr8	0.00373582	0.000284833	up	1.46936	10.1051	9.71994	11.4412	11.2921	11.529	11.2652
284312	ZSCAN1	chr19	0.000490636	5.78669e-06	up	1.46866	5.7508	5.62055	7.14276	7.2349	7.08161	7.1581
4494	MT1F	chr16	0.00425515	0.000357212	up	1.46847	5.40699	5.69319	7.18244	6.90489	7.15518	6.83172
6510	SLC1A5	chr19	0.0294497	0.00868344	up	1.46796	13.2263	12.0986	14.1522	14.1174	14.0734	14.1786
6464	SHC1	chr1	0.00361885	0.000268918	up	1.46772	11.8298	12.1523	13.4	13.5413	13.2811	13.6127
3981	LIG4	chr13	0.00112766	3.08878e-05	up	1.46684	9.30764	9.5251	10.865	10.8527	11.0008	10.8143
101927559	CEBPB-AS1	chr20	0.0228432	0.00598611	up	1.4667	6.08326	5.32454	7.19227	7.00225	7.56019	6.92769
55840	EAF2	chr3	0.0358191	0.0115311	up	1.46554	6.52981	5.48019	7.11447	7.66615	7.45918	7.64234
148189	LINC00662	chr19	0.00135213	4.34085e-05	up	1.4638	7.18395	6.88374	8.4979	8.5454	8.44141	8.50587
3659	IRF1	chr5	0.00151744	5.38869e-05	up	1.46305	7.87933	8.10218	9.53098	9.36066	9.5517	9.37188
340390	WDR97	chr8	0.0175805	0.00399149	up	1.46281	5.15602	5.45643	6.36009	6.94261	6.60712	7.1663
468	ATF4	chr22	0.00957771	0.00147223	up	1.46273	14.4133	13.871	15.784	15.4509	15.762	15.4225
1052	CEBPD	chr8	0.019057	0.00450264	up	1.46201	4.75929	5.37831	6.37668	6.67445	6.2068	6.86533
153770	PLAC8L1	chr5	0.0194656	0.00467319	up	1.46089	4.11891	3.71028	5.49653	5.6163	4.84871	5.54038
100506881	MKLN1-AS	chr7	0.0156116	0.00327505	up	1.45971	4.97197	4.93283	6.12799	6.12548	6.52714	6.86782
84883	AIFM2	chr10	0.0212786	0.00532924	up	1.45968	5.69444	5.15005	6.55308	7.27468	6.65072	7.0492
6809	STX3	chr11	0.00778199	0.00103721	up	1.45963	8.58714	9.20838	10.4557	10.346	10.3942	10.2336
100093630	SNHG8	chr4	0.00553878	0.000569404	up	1.45934	10.0006	10.4644	11.6608	11.814	11.5094	11.783
10135	NAMPT	chr7	0.00339976	0.000241901	up	1.45871	11.9497	11.6157	13.2909	13.1701	13.4056	13.099
64924	SLC30A5	chr5	0.000490636	5.47228e-06	up	1.45815	10.3262	10.4318	11.7414	11.8732	11.837	11.897
153020	RASGEF1B	chr4	0.045156	0.0161797	up	1.45543	8.37792	8.562	10.3674	9.48451	10.4149	9.4347
54020	SLC37A1	chr21	0.000599087	9.07357e-06	up	1.45531	9.13175	8.93441	10.5416	10.499	10.4489	10.464
2585	GALK2	chr15	0.0165945	0.00364168	up	1.45005	8.61192	7.86691	9.39236	9.77701	9.74538	9.84312
54785	BORCS6	chr17	0.0191405	0.00454578	up	1.44738	7.14702	8.07514	9.06087	9.0269	8.98973	9.15632
11259	FILIP1L	chr3	0.00834482	0.00117337	up	1.4473	8.60729	8.22043	10.0509	9.67971	10.0633	9.65075
90488	TMEM263	chr12	0.00195294	8.50854e-05	up	1.44664	10.2485	10.3251	11.5333	11.8404	11.7151	11.8448
132671	SPATA18	chr4	0.037773	0.0125107	up	1.44522	6.57925	6.10823	7.3693	8.29738	7.42162	8.06755
102724908	LOC102724908	chr19	0.0210616	0.00525998	up	1.44511	3.31183	3.82812	4.55308	5.16425	4.99669	5.3463
245973	ATP6V1C2	chr2	0.00809596	0.00111452	up	1.44171	6.83946	7.07549	8.74691	8.21177	8.43046	8.20759
158135	TTLL11	chr9	0.000784825	1.57504e-05	up	1.43948	7.78342	7.64927	9.13194	9.28067	9.08808	9.12259
337873	HIST2H2BC	chr1	0.0334028	0.0104446	up	1.43799	4.86879	5.98099	6.73518	6.84764	6.80207	7.06664
51669	SARAF	chr8	0.000122948	1.82251e-07	up	1.43739	11.9575	12.028	13.4628	13.412	13.4152	13.4304
728723	ZBED3-AS1	chr5	0.0132485	0.0025223	up	1.43484	5.78198	6.39942	7.82195	7.5353	7.35107	7.39382
3006	HIST1H1C	chr6	0.0383301	0.0127767	up	1.43255	7.46337	7.23549	9.32208	8.30512	9.07164	8.42907
122553	TRAPPC6B	chr14	0.0011286	3.10249e-05	up	1.43158	9.80341	9.95421	11.2891	11.3145	11.4404	11.1974
9581	PREPL	chr2	0.00181276	7.4188e-05	up	1.4299	11.8201	11.6031	13.194	13.0313	13.2741	13.0665
23376	UFL1	chr6	0.000436976	4.32504e-06	up	1.42777	10.6796	10.6041	11.9875	12.071	12.155	12.0649
389538	MGC72080	chr7	0.0223103	0.00576738	up	1.4239	5.85615	6.54979	7.91465	7.24769	7.58232	7.76281
164832	LONRF2	chr2	0.0310318	0.00935995	up	1.42046	7.36019	7.9574	8.79656	9.43274	8.69739	9.39032
80219	COQ10B	chr2	0.000715342	1.25402e-05	up	1.41918	8.50703	8.67092	10.0234	10.039	10.0605	9.90972
3798	KIF5A	chr12	0.00272	0.00015637	up	1.41911	9.42102	9.6126	11.0328	10.7989	11.0942	10.8178
399844	LINC01002	chr19	0.0202592	0.00494613	up	1.41671	4.8524	4.92765	5.81361	6.43274	6.24862	6.73198
9965	FGF19	chr11	0.020384	0.00499091	up	1.41413	8.07374	7.23993	8.81605	9.23457	9.1553	9.07795
115201	ATG4A	chrX	0.00378286	0.000291019	up	1.41403	7.10905	7.41854	8.52278	8.86096	8.60325	8.72429
6595	SMARCA2	chr9	0.0172413	0.00385918	up	1.41293	8.22778	8.77869	9.64302	10.1727	9.70209	10.1469
152302	CIDECP	chr3	0.00945595	0.00144145	up	1.41055	6.96436	7.22857	8.46687	8.64999	8.15744	8.75376
57636	ARHGAP23	chr17	0.00163241	6.03855e-05	up	1.40907	8.81356	8.75885	10.2603	10.1381	10.3421	10.0406
64374	SIL1	chr5	0.00222445	0.00010738	up	1.40691	8.92151	9.11516	10.5214	10.3643	10.5462	10.2692
79627	OGFRL1	chr6	0.00855791	0.00122004	up	1.40391	9.17994	8.75385	10.1243	10.6275	10.3347	10.3968
83538	TTC25	chr17	0.000268265	1.52148e-06	up	1.40319	7.93099	7.89836	9.38172	9.34828	9.28109	9.26037
8996	NOL3	chr16	0.0250121	0.00681883	up	1.40312	6.99556	6.99051	8.22735	8.68688	7.8902	8.78019
728621	CCDC30	chr1	0.00958822	0.00147756	up	1.40195	6.65673	7.06473	8.05027	8.37308	8.09661	8.53074
84217	ZMYND12	chr1	0.0266697	0.00748492	up	1.40167	4.51735	4.34269	6.11387	5.39683	6.25844	5.55761
100422558	SMG1P6	chr16	0.0156425	0.00328995	up	1.39916	6.06916	5.35361	7.08046	7.07637	6.92592	7.35944
9848	MFAP3L	chr4	0.000810763	1.68778e-05	up	1.39861	7.89952	8.08416	9.32565	9.42902	9.46261	9.34452
9586	CREB5	chr7	0.0100777	0.00161199	up	1.39762	7.49144	7.7248	8.90793	9.21789	8.66536	9.2318
1540	CYLD	chr16	0.0022136	0.000105858	up	1.39753	8.50165	8.82728	9.96018	10.1344	10.0657	10.0877
158056	MAMDC4	chr9	0.000925603	2.06028e-05	up	1.39698	9.6833	9.76051	11.2182	11.0766	10.9994	11.1814
64764	CREB3L2	chr7	0.0217182	0.00549675	up	1.39408	11.1719	12.0358	12.801	13.1508	12.9207	13.1192
50618	ITSN2	chr2	0.008083	0.00110853	up	1.39372	8.19279	8.74976	9.68864	9.9447	9.98154	9.84513
54814	QPCTL	chr19	0.00877619	0.00127537	up	1.3934	9.3926	9.20457	10.5244	10.9389	10.4168	10.8878
3097	HIVEP2	chr6	0.0031536	0.000211035	up	1.39291	8.79345	8.41522	9.94373	9.90694	10.0397	10.0986
100859930	HEIH	chr5	0.0219023	0.0055772	up	1.39284	8.40981	7.65507	9.62162	9.15043	9.63276	9.29631
400	ARL1	chr12	0.000122041	1.65176e-07	up	1.39185	10.9749	10.9429	12.3387	12.3274	12.3989	12.3379
158931	TCEAL6	chrX	0.00763453	0.00100773	up	1.39024	3.39672	3.79335	5.06263	5.16425	5.01011	4.70411
4901	NRL	chr14	0.0098677	0.00155037	up	1.38973	5.17433	4.82812	6.25249	6.69729	6.14219	6.47182
55890	GPRC5C	chr17	0.0213073	0.00534055	up	1.38932	5.54793	5.48019	6.51316	7.39598	6.7043	7.0001
550112	UBA6-AS1	chr4	0.00248291	0.000131271	up	1.38818	8.91728	8.74133	10.3704	10.0451	10.2852	10.1692
146562	C16orf71	chr16	0.00786993	0.00105663	up	1.38566	5.51796	5.30986	6.91363	7.03042	6.46573	6.78849
727758	ROCK1P1	chr18	0.00875361	0.00126589	up	1.38443	5.27866	5.71425	6.64407	6.79228	6.99133	7.09584
4141	MARS	chr12	0.0146993	0.00299272	up	1.38102	13.1042	12.3316	14.2435	14.0465	14.0899	14.0159
25764	HYPK	chr15	0.0497071	0.0184912	up	1.37864	4.95051	4.09986	5.62562	6.09228	5.51279	6.38459
317701	VN1R2	chr19	0.0316404	0.00964547	up	1.37836	4.20995	4.99804	5.81361	6.0025	5.7043	6.40903
9276	COPB2	chr3	0.000879787	1.89384e-05	up	1.37369	12.1237	12.329	13.6004	13.5496	13.6783	13.5719
81555	YIPF5	chr5	0.000575825	8.17959e-06	up	1.37364	10.5164	10.6645	11.9037	12.041	11.9461	11.9656
214	ALCAM	chr3	0.00242304	0.000127118	up	1.37315	10.9271	10.8592	12.33	12.1516	12.453	12.1307
284325	C19orf54	chr19	4.67572e-05	3.34775e-08	up	1.37273	10.4689	10.4748	11.8116	11.8438	11.8557	11.8673
7087	ICAM5	chr19	0.048032	0.0176658	up	1.37256	5.67258	6.51705	7.13748	7.72002	7.12059	7.8914
57089	ENTPD7	chr10	0.00983256	0.00154037	up	1.37083	9.5439	10.0519	10.9281	11.2858	11.1168	11.3441
80000	GREB1L	chr18	0.0181646	0.00418058	up	1.37042	11.33	11.2638	12.9519	12.3969	12.997	12.3234
84084	RAB6C	chr2	0.001881	7.91524e-05	up	1.36984	6.02649	6.30385	7.49429	7.54416	7.64453	7.45708
5526	PPP2R5B	chr11	0.000977353	2.26807e-05	up	1.36772	9.0031	9.25737	10.4942	10.5109	10.4809	10.5059
23710	GABARAPL1	chr12	0.00308625	0.000198908	up	1.3676	9.69463	9.52194	11.1082	10.8522	11.1147	10.8284
59285	CACNG6	chr19	0.0129635	0.00242293	up	1.36441	6.75929	6.84324	8.40807	8.17214	8.3543	7.72816
92255	LMBRD2	chr5	0.00456986	0.000399716	up	1.36426	7.9089	8.27452	9.36208	9.35539	9.64672	9.45969
221749	PXDC1	chr6	0.038199	0.0126921	up	1.36228	7.33218	7.42281	8.37751	9.09717	8.28623	9.19818
64746	ACBD3	chr1	0.000177381	5.37312e-07	up	1.36033	10.3254	10.3728	11.6616	11.7053	11.7601	11.7109
9992	KCNE2	chr21	0.0385024	0.0128465	up	1.36005	3.8524	2.7212	4.77781	4.49205	4.65575	4.6618
51465	UBE2J1	chr6	0.00145177	4.98318e-05	up	1.35962	11.6828	11.8026	13.1484	13.0579	13.2341	12.9688
151195	CCNYL1	chr2	0.000977353	2.25899e-05	up	1.35894	10.0709	10.0707	11.3482	11.3334	11.5012	11.5362
400916	CHCHD10	chr22	0.00520636	0.000502312	up	1.35683	9.24428	9.34605	10.4842	10.7431	10.4783	10.9024
51175	TUBE1	chr6	0.00425752	0.000361379	up	1.35614	9.82471	9.36321	11.0198	10.8895	10.938	10.9531
51128	SAR1B	chr5	0.00297266	0.000188339	up	1.35374	9.94152	9.57966	11.051	11.0389	11.1825	11.1849
158471	PRUNE2	chr9	0.00852322	0.00121344	up	1.35112	8.11023	7.64902	9.08816	9.19922	9.49082	9.14478
22926	ATF6	chr1	0.0101912	0.00164467	up	1.35089	10.8877	11.0849	12.4895	12.109	12.6369	12.1132
2803	GOLGA4	chr3	0.0021569	9.96711e-05	up	1.34988	11.4259	11.633	12.7163	12.9349	12.9878	12.8782
4097	MAFG	chr17	0.00506804	0.000478896	up	1.34721	10.0852	10.546	11.6059	11.7448	11.5691	11.7316
7922	SLC39A7	chr6	0.000490636	5.70864e-06	up	1.34703	12.6646	12.5243	13.9445	13.9444	13.8786	13.9984
5587	PRKD1	chr14	0.00591414	0.000636974	up	1.34587	8.46497	8.23403	9.79356	9.60673	9.91839	9.46279
3475	IFRD1	chr7	0.0123161	0.00224795	up	1.34528	11.7059	11.0818	12.8485	12.6227	12.902	12.5832
222699	TOB2P1	chr6	0.00603984	0.000669062	up	1.3446	4.1378	4.37831	5.5021	5.84778	5.38612	5.67462
91748	ELMSAN1	chr14	0.00180123	7.33681e-05	up	1.34361	10.8597	10.8157	12.045	12.2369	12.1028	12.3405
378805	LINC-PINT	chr7	0.0406564	0.0138928	up	1.34326	3.65975	4.60572	5.78403	5.60098	5.40474	5.11423
51232	CRIM1	chr2	0.0297026	0.00879152	up	1.34253	10.5005	10.0963	11.9412	11.3	12.016	11.3064
51660	MPC1	chr6	0.00232957	0.000118015	up	1.34208	8.95708	9.12677	10.3833	10.3149	10.5699	10.2679
286006	LSMEM1	chr7	0.0127091	0.00236228	up	1.34202	5.29762	4.7212	6.16683	6.59702	6.40474	6.23711
90411	MCFD2	chr2	3.67025e-05	1.65583e-08	up	1.34158	12.2196	12.231	13.5383	13.5702	13.5792	13.5798
57718	PPP4R4	chr14	0.010253	0.00166109	up	1.33827	8.10743	7.75038	9.03966	9.51392	9.09194	9.42317
9120	SLC16A6	chr17	0.0292525	0.00857063	up	1.33796	7.68529	6.79225	8.79059	8.37641	8.71999	8.41994
9143	SYNGR3	chr16	0.00277634	0.00016283	up	1.3375	6.32813	6.30761	7.54743	7.49055	7.81583	7.76768
222389	BEND7	chr10	0.0197872	0.00477973	up	1.33677	7.64434	7.27218	8.45983	9.16809	8.59063	8.96156
64091	POPDC2	chr3	0.00720547	0.000912526	up	1.33667	5.5924	5.03244	6.59052	6.74269	6.58957	6.6736
23480	SEC61G	chr7	0.00219988	0.000102816	up	1.33431	10.0304	9.77317	11.1219	11.3272	11.3095	11.1857
101928545	SEPT7-AS1	chr7	0.0219226	0.0055852	up	1.33314	3.83344	4.23554	5.4059	5.30152	5.78982	4.97329
57224	NHSL1	chr6	0.00545696	0.00055076	up	1.33311	10.622	10.1078	11.701	11.6694	11.7444	11.6772
114915	EPB41L4A-AS1	chr5	0.000819125	1.71047e-05	up	1.33253	10.2238	10.1209	11.6185	11.4436	11.4334	11.524
1595	CYP51A1	chr7	0.0186915	0.00436448	up	1.33162	12.4058	12.0108	13.6961	13.3087	13.9023	13.2526
106707243	PRH1-TAS2R14	chr12	0.0274819	0.00782161	up	1.32954	5.88483	4.89952	6.67528	6.69838	6.81909	6.69411
22897	CEP164	chr11	0.00226411	0.000111885	up	1.3269	10.781	11.0674	12.2798	12.1419	12.3508	12.2318
132884	EVC2	chr4	0.0352709	0.0112796	up	1.326	7.63485	7.57535	8.70902	9.37331	8.4135	9.22856
27077	B9D1	chr17	0.00369657	0.000279458	up	1.32574	9.51478	9.81048	10.895	11.1113	10.8518	11.0953
23081	KDM4C	chr9	0.00232627	0.00011742	up	1.32549	9.4336	9.64935	10.7258	10.8221	10.9221	10.9978
7942	TFEB	chr6	0.0390967	0.0131623	up	1.32545	6.31984	5.26869	7.16011	7.0025	7.36419	6.95205
100507607	NPIPB9	chr16	0.0310275	0.00935265	up	1.32225	4.31183	4.10823	4.92231	5.82933	5.61119	5.76628
3778	KCNMA1	chr10	0.00376071	0.0002873	up	1.31899	6.2134	6.28755	7.58283	7.50788	7.38143	7.80573
2181	ACSL3	chr2	0.00128701	3.9245e-05	up	1.3175	11.416	11.1693	12.5407	12.6219	12.6711	12.6069
79618	HMBOX1	chr8	0.0076169	0.0010039	up	1.31667	7.46955	7.18429	8.35074	8.83499	8.63277	8.75583
114897	C1QTNF1	chr17	0.0264707	0.00739905	up	1.31587	3.80659	4.10823	5.58283	4.87475	5.02623	5.60933
51088	KLHL5	chr4	0.00321196	0.000219844	up	1.31422	10.772	10.8438	11.8837	12.1882	12.1482	12.2683
2355	FOSL2	chr2	0.0465632	0.0169253	up	1.31286	7.49144	8.29727	8.82815	9.55723	8.94865	9.49484
5868	RAB5A	chr3	0.000989468	2.33289e-05	up	1.31144	10.72	10.8685	11.9866	12.13	12.1656	12.1404
387893	KMT5A	chr12	0.0047524	0.000429344	up	1.31138	10.7781	10.3971	12.0135	11.8016	11.9938	11.787
8943	AP3D1	chr19	0.00117824	3.37921e-05	up	1.3111	13.1621	13.2871	14.4461	14.5971	14.4597	14.6397
440348	NPIPB15	chr16	0.0336784	0.0105729	up	1.31097	5.78314	6.80212	7.59017	7.78874	7.53719	7.4983
54986	ULK4	chr3	0.0347223	0.0110594	up	1.31058	7.32407	7.37001	8.27614	9.12068	8.28631	8.94736
355	FAS	chr10	0.0111899	0.00192629	up	1.31052	8.18989	8.76935	9.76531	9.96044	9.59403	9.84079
148867	SLC30A7	chr1	0.00941155	0.00142608	up	1.30827	9.89508	9.655	10.7765	11.3051	11.004	11.2476
55728	N4BP2	chr4	0.00261762	0.00014458	up	1.30817	11.0334	11.0314	12.1149	12.388	12.4071	12.4523
55332	DRAM1	chr12	0.00485776	0.000444927	up	1.30505	7.56664	7.43015	8.67849	8.63949	9.05744	8.83839
102723885	LOC102723885	chr7	0.0236793	0.00632424	up	1.30472	3.75405	3.4731	5.07441	4.89152	4.43142	5.27581
10133	OPTN	chr10	0.00963188	0.00148924	up	1.30462	9.82311	10.462	11.434	11.4099	11.4433	11.5014
79752	ZFAND1	chr8	0.00563029	0.000582769	up	1.30422	10.5213	10.305	11.8129	11.6028	11.936	11.5177
372	ARCN1	chr11	0.000139656	2.52021e-07	up	1.30411	12.6149	12.6925	13.9328	13.9626	13.9729	13.963
51244	CCDC174	chr3	0.00128701	3.93998e-05	up	1.30226	9.67809	9.76219	10.9783	10.942	11.1811	10.9881
84988	PPP1R16A	chr8	0.00787532	0.00105827	up	1.30171	10.3041	10.8432	11.9339	11.9145	11.7236	11.9295
54407	SLC38A2	chr12	0.00504339	0.000474889	up	1.30019	12.7478	12.2901	13.8346	13.7637	13.9148	13.7634
7474	WNT5A	chr3	0.00877579	0.00127203	up	1.29931	9.19358	9.74824	10.603	10.822	10.8104	10.8454
2060	EPS15	chr1	0.0031536	0.000211501	up	1.29904	10.937	10.6177	12.0259	12.0353	12.2293	12.0151
113277	TMEM106A	chr17	0.0023869	0.000123887	up	1.29829	6.8954	6.69319	8.2523	8.08428	7.95854	8.07522
51478	HSD17B7	chr1	0.00786817	0.00105528	up	1.29721	9.3663	8.81887	10.4819	10.3562	10.4429	10.2781
84189	SLITRK6	chr13	0.0474565	0.0173817	up	1.29518	5.06185	6.03718	6.85292	6.80636	7.21613	6.50338
388324	INCA1	chr17	0.0456233	0.0164192	up	1.29447	5.17929	6.13305	6.76319	7.23053	6.64458	7.16424
6836	SURF4	chr9	0.000436976	4.19973e-06	up	1.29422	12.5693	12.6839	13.9639	13.9358	13.8507	13.9329
831	CAST	chr5	0.00607912	0.000675479	up	1.29407	11.706	12.1178	13.0415	13.3215	13.146	13.3149
2643	GCH1	chr14	0.0202592	0.00494578	up	1.29325	5.75929	5.19069	6.54555	7.14744	6.6429	6.73709
340393	TMEM249	chr8	0.0086437	0.00123672	up	1.29283	6.08519	6.11018	7.21465	7.54417	7.14452	7.65872
23461	ABCA5	chr17	0.00740164	0.000950726	up	1.29248	7.45231	7.93565	8.80395	9.08264	8.99833	9.06091
10972	TMED10	chr14	0.000526228	7.15004e-06	up	1.29148	12.9465	12.9425	14.2801	14.1649	14.3202	14.1789
64849	SLC13A3	chr20	0.0173466	0.00390221	up	1.29065	7.06894	7.24924	8.08815	8.69666	8.26862	8.74552
1182	CLCN3	chr4	0.00145177	4.91381e-05	up	1.28996	11.5819	11.7031	12.9336	12.8371	13.0813	12.8779
130612	TMEM198	chr2	0.00139971	4.61867e-05	up	1.28985	9.11191	9.00119	10.3343	10.289	10.262	10.5003
8702	B4GALT4	chr3	0.00240694	0.000125342	up	1.28898	8.96591	8.87984	10.3271	10.0445	10.3311	10.1448
6249	CLIP1	chr12	0.000700391	1.19027e-05	up	1.2884	11.3599	11.5388	12.7444	12.7499	12.7803	12.6764
5971	RELB	chr19	0.000680862	1.12032e-05	up	1.28777	9.09749	8.89344	10.2825	10.2979	10.2729	10.2797
55088	CCDC186	chr10	0.0136745	0.00268598	up	1.28766	8.46087	9.09608	9.87242	10.1617	10.0206	10.2099
3416	IDE	chr10	0.0011334	3.14103e-05	up	1.28697	10.8616	11.0827	12.1758	12.2841	12.2873	12.2893
3300	DNAJB2	chr2	0.00804021	0.0010938	up	1.28695	10.8663	11.1655	12.2541	12.4394	12.0295	12.4885
79858	NEK11	chr3	0.0433795	0.0152982	up	1.2869	6.82788	7.71773	8.36044	8.75735	8.24638	8.87466
10058	ABCB6	chr2	0.00647014	0.000746426	up	1.28639	9.737	9.21693	10.8075	10.7082	10.7167	10.8211
84186	ZCCHC7	chr9	0.00152958	5.46136e-05	up	1.28581	9.72909	9.62945	10.9321	10.9911	11.1038	10.8333
117583	PARD3B	chr2	0.0107854	0.00180035	up	1.28327	9.16392	9.68209	10.592	10.7772	10.5436	10.9124
5277	PIGA	chrX	0.00485796	0.000445812	up	1.28273	9.50514	9.07423	10.5876	10.5726	10.6659	10.4635
101927034	ROR1-AS1	chr1	0.0057861	0.00061939	up	1.28226	3.97341	4.42448	5.52271	5.52358	5.54839	5.33018
79735	TBC1D17	chr19	0.0022136	0.000105665	up	1.28194	9.79985	9.84817	10.9835	11.2656	10.9982	11.1766
10193	RNF41	chr12	0.000185365	6.80962e-07	up	1.28181	11.0658	10.9842	12.2856	12.2817	12.3154	12.3446
51725	FBXO40	chr3	0.0233803	0.00621515	up	1.28174	3.93986	4.74868	5.74948	5.74921	5.39601	5.60933
414778	HCG17	chr6	0.00736426	0.000944501	up	1.28116	4.59283	4.09645	5.65341	5.7246	5.66249	5.4627
26608	TBL2	chr7	0.00226411	0.000112213	up	1.28111	10.755	10.4326	11.8446	11.8534	11.9515	11.8502
10178	TENM1	chrX	0.0220055	0.0056276	up	1.27912	4.37596	4.82812	5.61197	5.67445	6.28926	5.94896
152926	PPM1K	chr4	0.00174362	6.97514e-05	up	1.27455	8.30743	8.24864	9.37586	9.61929	9.65314	9.56203
55957	LIN37	chr19	0.0112221	0.00193823	up	1.27449	7.67842	8.06588	9.24038	9.16208	8.83108	9.35304
8233	ZRSR2	chrX	0.00845092	0.00119988	up	1.27435	8.48187	8.74641	9.92246	9.8474	10.158	9.62607
339883	C3orf35	chr3	0.0220699	0.0056672	up	1.27346	4.09436	4.14113	5.36592	5.47948	4.92669	5.79273
7737	RNF113A	chrX	0.00981858	0.00153482	up	1.27308	8.86642	8.51262	10.279	9.85513	9.91038	9.80584
388335	TMEM220	chr17	0.0306456	0.0091801	up	1.27226	6.21827	7.14091	7.76872	8.08015	8.07851	7.88003
646762	LOC646762	chr7	0.00602298	0.00066049	up	1.27007	9.01791	8.68968	10.3004	10.0045	10.2241	9.96654
4000	LMNA	chr1	0.00718843	0.000906661	up	1.2696	10.5644	10.8172	11.7665	12.1205	11.8043	12.1504
308	ANXA5	chr4	0.0010874	2.80331e-05	up	1.26948	12.2738	12.0863	13.494	13.4135	13.5171	13.3736
122773	KLHDC1	chr14	0.00741781	0.000956856	up	1.2692	5.10033	5.583	6.51818	6.49833	6.73404	6.6929
101928718	LOC101928718	chr1	0.0150457	0.00310301	up	1.26866	4.66302	4.10823	5.87789	5.51286	5.77975	5.44664
55076	TMEM45A	chr3	0.0129987	0.00243872	up	1.26613	9.83863	9.15188	10.8064	10.7857	10.7942	10.6593
9570	GOSR2	chr17	0.000226955	1.06778e-06	up	1.266	10.8802	10.8706	12.2	12.1017	12.1623	12.1017
11273	ATXN2L	chr16	0.000372906	3.10034e-06	up	1.26525	13.6191	13.5145	14.8268	14.8763	14.7725	14.8526
92815	HIST3H2A	chr1	0.0150287	0.00309174	up	1.26398	7.4828	8.18691	9.19052	9.18567	9.0237	8.99545
7289	TULP3	chr12	0.000332582	2.21038e-06	up	1.26295	10.6809	10.6287	11.9177	11.9396	11.8448	11.9688
9702	CEP57	chr11	0.0108459	0.00182093	up	1.2627	11.6624	11.2913	12.8726	12.5222	12.9793	12.5841
151556	GPR155	chr2	0.00072797	1.29023e-05	up	1.26121	6.60214	6.48159	7.79591	7.79694	7.7255	7.89395
54839	LRRC49	chr15	0.00284156	0.000172498	up	1.26119	9.88236	9.87614	11.1688	10.9555	11.3268	11.1107
133619	PRRC1	chr5	0.000559784	7.65407e-06	up	1.26105	11.3878	11.2883	12.5375	12.5562	12.674	12.6288
124565	SLC38A10	chr17	0.00722212	0.000917066	up	1.25865	11.2664	11.7938	12.7985	12.7965	12.6948	12.865
158219	TTC39B	chr9	0.0103673	0.00169247	up	1.25783	6.99215	6.81829	8.00216	8.22234	7.934	8.4937
54858	PGPEP1	chr19	0.000636256	1.01257e-05	up	1.25779	8.83824	8.6858	9.99141	10.0071	10.0944	9.9863
100129917	LOC100129917	chr4	0.0231114	0.00610703	up	1.25757	6.44002	6.67697	8.04718	7.7951	7.33167	8.09033
144108	SPTY2D1	chr11	0.00338015	0.000238981	up	1.25724	10.1139	10.0854	11.1393	11.4604	11.3227	11.5052
9776	ATG13	chr11	0.000783111	1.56461e-05	up	1.25698	10.8457	11.0414	12.2089	12.2159	12.1455	12.2317
25821	MTO1	chr6	0.0031536	0.000210093	up	1.25665	9.79638	9.47428	10.9011	10.8597	11.0122	10.795
6196	RPS6KA2	chr6	0.000771399	1.48378e-05	up	1.25566	10.5904	10.4461	11.8262	11.7797	11.8081	11.6817
4758	NEU1	chr6	0.00265128	0.000149058	up	1.25478	10.8784	11.1903	12.3795	12.3115	12.2032	12.2624
56180	MOSPD1	chrX	0.00187076	7.80086e-05	up	1.25369	8.69066	8.5488	9.82346	9.81666	10.043	9.81058
64417	TMEM267	chr5	0.00199203	8.80943e-05	up	1.25341	8.40484	8.26777	9.47457	9.50369	9.71209	9.66851
4327	MMP19	chr12	0.00894817	0.00132719	up	1.25104	6.53105	6.97496	7.90576	8.07671	7.83294	8.20078
84769	MPV17L2	chr19	0.00520766	0.000503158	up	1.24989	8.87822	8.52122	10.0797	9.98636	9.77054	9.96179
284131	ENDOV	chr17	0.00876748	0.00126856	up	1.24954	8.74653	8.96119	9.92168	10.1711	9.92591	10.3949
6729	SRP54	chr14	0.000899516	1.95371e-05	up	1.24931	11.0254	10.906	12.1956	12.2471	12.3009	12.1165
340543	TCEAL5	chrX	0.0216136	0.0054661	up	1.2489	6.72807	6.26869	8.03421	7.45971	7.96482	7.5304
9867	PJA2	chr5	0.00162081	5.95423e-05	up	1.24773	12.0627	12.2907	13.3149	13.4478	13.4778	13.4571
5831	PYCR1	chr17	0.0390144	0.0131054	up	1.24769	12.7023	11.6485	13.3813	13.4696	13.3196	13.5218
257169	C9orf43	chr9	0.0163852	0.00357307	up	1.24521	4.71051	4.65465	6.25617	5.51244	5.91375	6.0288
57451	TENM2	chr5	0.0168065	0.00370554	up	1.24026	9.79172	10.3498	11.127	11.5378	11.1263	11.4531
1315	COPB1	chr11	0.000889709	1.92094e-05	up	1.23963	12.2607	12.3736	13.614	13.4814	13.6349	13.4968
150483	TEKT4	chr2	0.0173677	0.00391344	up	1.23927	3.79928	3.41577	4.80101	4.70482	5.24862	4.63271
1767	DNAH5	chr5	0.0145988	0.0029619	up	1.23435	6.05207	5.99804	6.8662	7.23508	7.56228	7.37408
7634	ZNF80	chr3	0.0233415	0.00620244	up	1.23359	3.75929	4.26869	4.87501	5.28978	5.57877	5.24676
7345	UCHL1	chr4	0.00169862	6.60135e-05	up	1.2333	12.5266	12.7711	13.8194	13.9428	13.8285	13.9377
132660	LIN54	chr4	0.00545696	0.000550515	up	1.23246	9.79699	9.56209	10.9199	10.8267	11.1481	10.7533
6785	ELOVL4	chr6	0.00361274	0.000267999	up	1.23152	8.5735	8.5404	9.68064	9.86903	9.98042	9.62379
2058	EPRS	chr1	0.00444085	0.000383237	up	1.23082	12.8924	12.5807	13.9115	13.906	14.1586	13.8934
200558	APLF	chr2	0.0100164	0.00159581	up	1.23069	7.16528	6.96562	8.39175	8.20893	8.57055	8.01335
643246	MAP1LC3B2	chr12	0.0163939	0.00357864	up	1.2292	7.36434	7.32073	8.13721	8.69949	8.59878	8.85146
10897	YIF1A	chr11	0.00367002	0.000276268	up	1.22846	10.0545	9.68065	11.1864	11.0399	11.0505	11.1072
85236	HIST1H2BK	chr6	0.0226481	0.00590102	up	1.22641	8.94251	9.34484	10.2355	10.66	10.0001	10.5847
23764	MAFF	chr22	0.000287548	1.74204e-06	up	1.22558	7.84958	7.85576	9.13617	9.04943	9.02107	9.10632
7673	ZNF222	chr19	0.00544273	0.000547005	up	1.22552	7.76182	7.60196	8.87795	8.83009	9.17162	8.74999
26003	GORASP2	chr2	0.000806562	1.65305e-05	up	1.22015	11.8836	11.7006	13.0647	12.9986	12.9595	13.0261
57514	ARHGAP31	chr3	0.000297586	1.82203e-06	up	1.21932	6.98813	7.00633	8.29308	8.19477	8.17595	8.20241
79912	PYROXD1	chr12	0.00536384	0.000533757	up	1.21903	8.61933	8.60199	9.89583	9.58998	10.0481	9.78483
60559	SPCS3	chr4	0.00535078	0.000531078	up	1.21764	12.0254	12.0694	13.3475	13.1312	13.496	13.0857
84570	COL25A1	chr4	0.0444835	0.0158427	up	1.21725	7.04868	5.97496	7.69086	7.63618	7.88972	7.6995
85012	TCEAL3	chrX	0.00763453	0.00100819	up	1.21702	8.17198	8.65194	9.60927	9.71884	9.48347	9.70436
55454	CSGALNACT2	chr10	0.000575825	8.20168e-06	up	1.21192	9.95898	9.96823	11.1583	11.11	11.281	11.1528
81567	TXNDC5	chr6	0.00199203	8.82009e-05	up	1.21151	11.8704	11.5862	13.0071	12.8885	12.9422	12.9215
23479	ISCU	chr12	0.00220442	0.00010373	up	1.21151	10.1922	10.4923	11.577	11.5244	11.506	11.6076
100861518	P4HA2-AS1	chr5	0.0103229	0.00167923	up	1.21041	4.86789	4.94918	5.87461	6.24729	6.40511	5.94878
116150	NUS1	chr6	0.00037043	2.93379e-06	up	1.2072	11.6829	11.6078	12.8202	12.8407	12.9255	12.8239
100532724	NPHP3-ACAD11	chr3	0.000476103	5.21639e-06	up	1.20716	10.1104	10.2343	11.3707	11.3933	11.428	11.326
54808	DYM	chr18	0.00214487	9.82859e-05	up	1.20598	10.7557	10.8132	12.1158	11.8918	12.0829	11.8712
80854	SETD7	chr4	0.00537371	0.000535778	up	1.20496	10.3038	9.87719	11.3545	11.2089	11.3683	11.2501
9093	DNAJA3	chr16	0.0022791	0.000114131	up	1.20396	11.1822	11.0253	12.4691	12.1897	12.2859	12.2861
51760	SYT17	chr16	0.0221445	0.00569341	up	1.2038	5.96092	6.43015	7.7294	7.24763	7.52021	7.10009
23256	SCFD1	chr14	0.000944494	2.13053e-05	up	1.20231	10.8491	11.0605	12.125	12.161	12.1923	12.15
51646	YPEL5	chr2	0.00224862	0.000110394	up	1.20118	9.76004	9.94635	11.1597	10.9508	11.1342	10.9728
64755	C16orf58	chr16	0.00101028	2.41413e-05	up	1.20072	11.3312	11.3353	12.6723	12.4734	12.5056	12.4846
10175	CNIH1	chr14	0.0220699	0.00566682	up	1.19961	11.5055	11.1665	12.7954	12.3071	12.8076	12.2326
7621	ZNF70	chr22	0.00254154	0.000137593	up	1.19795	8.66397	8.60805	9.69131	9.99519	9.75625	9.89308
57480	PLEKHG1	chr6	0.000358439	2.54114e-06	up	1.19664	10.7806	10.8505	11.9537	12.0063	12.0705	12.0181
10289	EIF1B	chr3	0.00914454	0.0013685	up	1.19639	11.4816	11.1394	12.6696	12.4346	12.6542	12.2693
203197	TMEM268	chr9	0.00471558	0.000424269	up	1.19604	8.30223	7.91909	9.29688	9.34573	9.18938	9.39484
7292	TNFSF4	chr1	0.0137071	0.0027059	up	1.19431	4.80659	4.82812	5.723	5.97784	5.95222	6.3936
16	AARS	chr16	0.0122738	0.00223469	up	1.19428	12.6564	12.0679	13.4419	13.6526	13.4725	13.6586
100131208	SNAP25-AS1	chr20	0.0277232	0.00792244	up	1.19428	4.46406	3.60572	5.15717	5.36602	5.26908	5.12443
79139	DERL1	chr8	0.000150579	3.89239e-07	up	1.19414	10.7887	10.8402	12.0513	11.9916	12.0063	11.9852
283687	ST20-AS1	chr15	0.00656847	0.000768777	up	1.19233	6.432	6.42379	7.69671	7.31873	7.78206	7.68339
25894	PLEKHG4	chr16	0.0292664	0.00858493	up	1.19164	6.83371	5.99309	7.59022	7.43195	7.7975	7.60048
112950	MED8	chr1	0.000372906	3.09201e-06	up	1.18938	10.0048	10.0967	11.2108	11.274	11.194	11.2817
83939	EIF2A	chr3	0.0191391	0.00453807	up	1.18884	11.7622	11.586	13.1059	12.6501	13.1481	12.5475
9854	C2CD2L	chr11	0.00847321	0.00120414	up	1.18809	8.58872	8.4821	9.56746	9.85227	9.50349	9.97077
91775	NXPE3	chr3	0.000977353	2.27394e-05	up	1.18572	10.338	10.5385	11.5728	11.622	11.6676	11.6335
57410	SCYL1	chr11	0.00259745	0.000142461	up	1.18513	11.2862	11.3135	12.4388	12.5797	12.3115	12.6098
100534599	ISY1-RAB43	chr3	0.000436976	4.12099e-06	up	1.18442	9.40971	9.42084	10.6739	10.5713	10.5323	10.6212
81579	PLA2G12A	chr4	0.00507052	0.000479732	up	1.18292	9.10435	9.54503	10.5323	10.4687	10.5337	10.4957
554249	LOC554249	chr9	0.0484949	0.0179402	up	1.18236	4.98924	4.10823	5.43732	5.80986	6.08056	5.59663
388327	C17orf100	chr17	0.00616682	0.000693548	up	1.18154	6.49257	6.78531	7.8959	7.60241	7.81282	7.97079
2256	FGF11	chr17	0.0014456	4.86338e-05	up	1.18145	9.76239	9.96381	11.0017	11.0949	10.97	11.1115
642987	TMEM232	chr5	0.00488434	0.000449211	up	1.18059	5.98265	6.26552	7.34229	7.27468	7.13614	7.46561
8780	RIOK3	chr18	0.00103365	2.55675e-05	up	1.17955	10.9768	11.0092	12.1513	12.1052	12.3073	12.1264
54887	UHRF1BP1	chr6	0.0119247	0.00213194	up	1.17939	11.0745	10.4804	11.8873	11.9666	12.0863	11.8872
100526836	BLOC1S5-TXNDC5	chr6	0.00249502	0.000132823	up	1.17893	11.8467	11.5346	12.9215	12.8175	12.8871	12.852
1131	CHRM3	chr1	0.00309201	0.000199478	up	1.17852	6.61284	6.87459	8.0243	7.79464	7.98352	7.88649
8887	TAX1BP1	chr7	0.00167059	6.35248e-05	up	1.17843	11.4265	11.6166	12.7097	12.6527	12.8134	12.6243
653519	GPR89A	chr1	0.00037043	2.85519e-06	up	1.17797	9.34809	9.29035	10.4671	10.4665	10.5733	10.4818
55791	LRIF1	chr1	0.00548866	0.000557656	up	1.177	10.281	9.99292	11.3277	11.2685	11.506	11.1538
9375	TM9SF2	chr13	0.00164634	6.14353e-05	up	1.17573	12.3351	12.3874	13.6253	13.4289	13.6395	13.4541
8013	NR4A3	chr9	0.00573938	0.000608117	up	1.17522	8.10593	8.47528	9.32182	9.57774	9.41701	9.54675
23483	TGDS	chr13	0.00150265	5.24901e-05	up	1.17475	8.75839	8.726	10.034	9.78352	9.96608	9.88418
60685	ZFAND3	chr6	0.000229224	1.13326e-06	up	1.1739	12.2864	12.3559	13.5485	13.4754	13.4764	13.4799
57579	FAM135A	chr6	0.000490636	5.60024e-06	up	1.16977	10.2892	10.2535	11.4102	11.5131	11.4712	11.3699
661	POLR3D	chr8	0.00657593	0.000771295	up	1.16868	10.8802	10.4871	11.9628	11.7259	11.9514	11.7692
7030	TFE3	chrX	0.00739519	0.000949421	up	1.16692	10.4688	10.7888	11.6457	11.93	11.6577	11.9495
3626	INHBC	chr12	0.0177428	0.00404918	up	1.1655	3.8524	3.34269	4.723	4.55726	5.07125	4.70067
54676	GTPBP2	chr6	0.00561068	0.000579655	up	1.16502	10.8847	10.5864	12.1071	11.7956	11.8869	11.8128
140831	ZSWIM3	chr20	0.00415104	0.000339767	up	1.16432	7.67895	7.61695	8.93966	8.6403	8.96449	8.70463
2282	FKBP1AP1	chr19	0.0152523	0.00316283	up	1.16372	6.16981	5.92765	7.28854	7.02875	7.55396	6.97856
90410	IFT20	chr17	0.00551192	0.000561637	up	1.16172	8.17916	8.46045	9.34494	9.61482	9.36502	9.60134
203259	FAM219A	chr9	0.00640857	0.00073478	up	1.16167	10.3877	10.0848	11.5601	11.2444	11.4988	11.2882
30011	SH3KBP1	chrX	0.0109071	0.0018458	up	1.15925	9.47902	8.94908	10.2326	10.4999	10.3237	10.4371
6396	SEC13	chr3	0.00163241	6.03896e-05	up	1.15818	11.862	11.6373	12.9984	12.878	12.8598	12.8951
5597	MAPK6	chr15	0.00174362	6.92837e-05	up	1.15711	12.5954	12.5838	13.798	13.6937	13.8773	13.618
114880	OSBPL6	chr2	0.0333014	0.0103976	up	1.15636	8.87168	8.21576	9.33028	9.98623	9.71392	9.7699
79730	NSUN7	chr4	0.0226685	0.00591404	up	1.15598	8.39068	8.92961	9.5998	10.0061	9.60894	10.0497
10488	CREB3	chr9	0.00121046	3.56524e-05	up	1.15458	10.348	10.2063	11.3436	11.4794	11.3892	11.5147
51537	MTFP1	chr22	0.0170968	0.00381339	up	1.15445	9.71602	9.14059	10.5723	10.7428	10.3389	10.677
63874	ABHD4	chr14	0.0178855	0.00410019	up	1.15337	9.59433	10.0479	10.748	11.1597	10.7959	11.1944
23092	ARHGAP26	chr5	0.00272986	0.000157546	up	1.15251	9.38147	9.23751	10.3057	10.5235	10.4271	10.5917
81565	NDEL1	chr17	0.00137726	4.49146e-05	up	1.15243	9.60763	9.56583	10.8232	10.6453	10.8308	10.6573
7050	TGIF1	chr18	0.00137748	4.50105e-05	up	1.151	10.1456	10.2154	11.2737	11.4707	11.2501	11.3316
284649	SMG7-AS1	chr1	0.00198274	8.70536e-05	up	1.15087	6.34683	6.34746	7.3425	7.59176	7.46532	7.59245
25782	RAB3GAP2	chr1	0.00555951	0.000572218	up	1.15077	11.2014	11.211	12.4108	12.2194	12.5956	12.2019
5372	PMM1	chr22	0.00526401	0.000512966	up	1.15056	9.66621	9.28645	10.7373	10.6347	10.6239	10.5116
10677	AVIL	chr12	0.034893	0.011125	up	1.14906	6.05763	5.836	6.83202	7.25104	6.74691	7.5535
4482	MSRA	chr8	0.0159736	0.00342718	up	1.14854	7.55284	8.15467	9.01615	9.18524	8.8353	8.9725
2334	AFF2	chrX	0.000699617	1.18136e-05	up	1.14834	10.3317	10.3424	11.4907	11.4765	11.5795	11.3948
196968	DNM1P46	chr15	0.0117985	0.00210176	up	1.14704	4.58032	4.96139	5.89885	5.76371	5.80584	6.20317
199857	ALG14	chr1	0.00126891	3.82734e-05	up	1.1464	7.68857	7.70376	8.95791	8.73093	8.7995	8.8819
78997	GDAP1L1	chr20	0.00265128	0.000148706	up	1.14593	8.8679	8.62823	9.78607	9.95665	9.9843	9.84896
65059	RAPH1	chr2	0.0239438	0.00642935	up	1.14571	10.8726	10.6465	11.4458	12.1142	11.9248	12.1362
163049	ZNF791	chr19	0.000729807	1.30229e-05	up	1.14478	8.86572	8.79555	9.91478	9.92936	10.0732	9.98437
60492	CCDC90B	chr11	0.00906492	0.00135287	up	1.14291	10.6302	10.7222	11.9526	11.6899	12.0558	11.5782
84777	DLGAP1-AS2	chr18	0.0413037	0.0142018	up	1.14163	7.23374	7.57279	8.72424	8.31048	8.99743	8.14741
114818	KLHL29	chr2	0.0400239	0.0135786	up	1.14126	9.55882	10.2234	10.8042	11.2698	10.7403	11.3152
493856	CISD2	chr4	0.00720203	0.000911626	up	1.1407	10.5394	10.214	11.6319	11.3788	11.6718	11.3873
79003	MIS12	chr17	0.00653709	0.000758642	up	1.13795	10.8673	10.4503	11.8045	11.75	11.928	11.7044
221037	JMJD1C	chr10	0.00119442	3.48315e-05	up	1.13782	11.2412	11.4233	12.4031	12.4675	12.5503	12.4595
7626	ZNF75D	chrX	0.0023869	0.000123991	up	1.13617	8.72562	8.74909	9.76971	9.85068	10.0586	9.8151
79745	CLIP4	chr2	0.00503144	0.000470198	up	1.13559	7.62343	7.4965	8.62769	8.89594	8.50735	8.75122
80824	DUSP16	chr12	0.00991784	0.00156796	up	1.13433	10.8185	10.5236	12.0125	11.6359	11.938	11.6351
280	AMY2B	chr1	0.0362439	0.0117309	up	1.13334	6.61977	7.49023	8.11584	8.41716	8.1364	8.08397
84236	RHBDD1	chr2	0.000436976	4.23869e-06	up	1.13256	9.94611	9.81957	10.989	10.9923	11.0336	11.0466
51141	INSIG2	chr2	0.00139971	4.64576e-05	up	1.13228	8.73402	8.74367	9.75403	9.92658	9.98093	9.82299
55133	SRBD1	chr2	0.00977971	0.00152188	up	1.13136	10.1678	10.0937	11.3273	11.0896	11.5566	11.0749
9373	PLAA	chr9	0.00887167	0.00130339	up	1.13104	10.9028	10.8837	12.2114	11.8582	12.2187	11.8087
79571	GCC1	chr7	0.00209292	9.48261e-05	up	1.13055	9.96185	9.75021	10.8805	11.0765	10.9695	11.0198
55255	WDR41	chr5	0.00344477	0.000247545	up	1.12825	11.3916	11.2755	12.5323	12.4032	12.6165	12.2952
8464	SUPT3H	chr6	0.0104756	0.00171728	up	1.12799	9.60196	10.1042	10.8823	11.1132	10.8832	11.0456
7402	UTRN	chr6	0.0038361	0.000300064	up	1.12731	11.4298	11.1672	12.3961	12.3574	12.5934	12.3563
9789	SPCS2	chr11	0.0030357	0.000193879	up	1.12461	11.9251	11.7085	13.0513	12.8556	13.0192	12.8396
56204	FAM214A	chr15	0.0416904	0.0144073	up	1.1118	8.24715	9.06558	9.52851	9.98217	9.62837	9.93363
81539	SLC38A1	chr12	0.00942964	0.00143235	up	1.11168	13.3944	12.8564	14.219	14.2228	14.2911	14.2156
84446	BRSK1	chr19	0.0042524	0.000356246	up	1.11149	10.5177	10.7605	11.925	11.6809	11.7557	11.6407
78992	YIPF2	chr19	0.00231334	0.000116442	up	1.11026	10.1515	10.0376	11.1529	11.2878	11.0685	11.31
60674	GAS5	chr1	0.00644834	0.00074308	up	1.1099	13.3073	12.8531	14.1994	14.1522	14.2443	14.1647
4134	MAP4	chr3	0.000453944	4.8314e-06	up	1.10771	13.3859	13.429	14.4321	14.5574	14.5242	14.547
345757	FAM174A	chr5	0.00262238	0.000145688	up	1.10738	7.05207	7.33092	8.30495	8.34535	8.2096	8.33561
11272	PRR4	chr12	0.0177952	0.00407148	up	1.10567	5.42555	5.34801	6.62618	6.82651	6.21263	6.30446
11096	ADAMTS5	chr21	0.043267	0.0152254	up	1.1055	6.52482	6.52856	7.3547	8.0326	7.21737	7.92408
79876	UBA5	chr3	0.000796295	1.61661e-05	up	1.10521	10.901	10.7795	11.8908	11.9065	12.0248	11.9598
80315	CPEB4	chr5	0.00236666	0.000122025	up	1.10505	8.9561	8.99518	10.001	9.95019	10.1847	10.1869
168451	THAP5	chr7	0.0077884	0.00103906	up	1.10477	9.81882	9.47669	10.8691	10.6406	10.8936	10.6068
10021	HCN4	chr15	0.00107683	2.74828e-05	up	1.10434	8.05207	8.24476	9.20891	9.253	9.24346	9.30565
627	BDNF	chr11	0.0332325	0.0103664	up	1.10416	5.57645	6.31449	7.04459	7.07214	6.78948	7.29229
8634	RTCA	chr1	0.000891337	1.9302e-05	up	1.10383	10.3778	10.2531	11.4058	11.3642	11.5108	11.3964
729852	UMAD1	chr7	0.00612278	0.000686623	up	1.10259	8.42941	8.07459	9.4958	9.21354	9.36249	9.34653
497258	BDNF-AS	chr11	0.0204922	0.00502796	up	1.10126	6.96744	6.93064	8.46665	7.77012	8.05299	7.91143
10745	PHTF1	chr1	0.00459516	0.000403898	up	1.10031	9.93191	10.0021	11.2247	10.9299	11.1868	10.9279
1039	CDR2	chr16	0.0184467	0.00427522	up	1.09982	9.96	9.2895	10.6414	10.8248	10.7782	10.6538
5332	PLCB4	chr20	0.0220079	0.00563725	up	1.0987	9.54308	8.82651	10.2772	10.1823	10.4213	10.2532
8894	EIF2S2	chr20	0.0218919	0.00557294	up	1.09822	12.6591	11.9894	13.5227	13.3414	13.561	13.2647
64800	EFCAB6	chr22	0.0224635	0.00583304	up	1.09801	6.6456	7.24565	7.83279	8.18282	7.92908	8.22985
8793	TNFRSF10D	chr8	0.0302961	0.0090287	up	1.09785	8.91579	8.81023	9.78231	10.2159	9.5612	10.284
9693	RAPGEF2	chr4	0.00100479	2.37663e-05	up	1.09636	10.5088	10.6668	11.6662	11.7186	11.615	11.737
9821	RB1CC1	chr8	0.00678341	0.00081623	up	1.09448	10.4399	10.833	11.6057	11.7644	11.6999	11.8537
51186	TCEAL9	chrX	0.0106033	0.00175697	up	1.09381	10.6643	10.7214	11.8609	11.6593	12.0722	11.5543
8835	SOCS2	chr12	0.00360498	0.000266029	up	1.09295	8.85843	9.14461	10.0223	10.1711	10.1723	10.0122
57602	USP36	chr17	0.00109698	2.86334e-05	up	1.09219	10.9431	10.8538	11.8926	12.0868	11.9767	12.0064
5270	SERPINE2	chr2	0.021446	0.00540691	up	1.09161	10.0573	9.32226	10.7315	10.8222	10.8238	10.7482
729218	LOC729218	chr4	0.0149908	0.00308106	up	1.09028	10.025	10.2345	11.0523	11.4684	10.964	11.3955
84327	ZBED3	chr5	0.045102	0.0161502	up	1.08984	7.07922	8.04677	8.59872	8.77758	8.68022	8.55483
81629	TSSK3	chr1	0.00994526	0.00157567	up	1.08949	6.64712	7.00038	7.78639	7.98916	7.75988	8.11753
10469	TIMM44	chr19	0.011191	0.00192865	up	1.08801	11.5434	10.9783	12.397	12.299	12.3523	12.347
25932	CLIC4	chr1	0.00789552	0.00106483	up	1.08681	13.4969	13.032	14.3347	14.3063	14.4561	14.3079
54978	SLC35F6	chr2	0.0318518	0.00973865	up	1.08593	10.0593	10.3469	10.8921	11.5346	11.138	11.5916
729096	BMS1P4	chr10	0.00531342	0.000523946	up	1.08367	7.34343	7.39195	8.3176	8.52397	8.30687	8.65701
23064	SETX	chr9	0.00150231	5.23813e-05	up	1.08163	11.2815	11.3266	12.2395	12.4298	12.4203	12.4532
6319	SCD	chr10	0.00701863	0.000872126	up	1.08125	15.2267	14.768	16.0613	16.0773	16.1388	16.0369
25904	CNOT10	chr3	0.00809557	0.00111377	up	1.07973	11.0489	10.8669	12.1715	11.8661	12.2291	11.8837
3482	IGF2R	chr6	0.00150617	5.27357e-05	up	1.07965	12.7562	12.7584	13.8562	13.7459	13.9698	13.7759
729359	PLIN4	chr19	0.0230094	0.00605839	up	1.07751	6.11239	5.93565	7.34605	7.17684	7.21928	6.66394
10955	SERINC3	chr20	0.00193664	8.36512e-05	up	1.0775	10.5101	10.5148	11.6815	11.4978	11.6905	11.49
10970	CKAP4	chr12	0.000559784	7.75675e-06	up	1.07714	12.9124	12.966	14.0923	13.9477	14.0298	13.9955
84804	MFSD9	chr2	0.0302126	0.00899601	up	1.07713	9.01692	9.26878	9.89318	10.4833	9.98487	10.5185
51046	ST8SIA3	chr18	0.0117975	0.00209954	up	1.07644	7.84872	8.21059	8.87453	9.21591	9.04598	9.28795
124402	UBALD1	chr16	0.0191405	0.00455921	up	1.07636	7.79042	8.32948	9.13321	9.25967	8.87709	9.27524
8621	CDK13	chr7	0.000501379	6.04741e-06	up	1.07506	11.1424	11.2326	12.2383	12.2201	12.331	12.2607
285755	PPIL6	chr6	0.0293139	0.00860751	up	1.07503	5.75432	6.57606	7.24743	7.20552	7.21218	7.29576
4597	MVD	chr16	0.00253201	0.00013675	up	1.07486	11.1538	10.9596	12.2733	12.0744	12.1013	12.0771
5130	PCYT1A	chr3	0.00106524	2.66972e-05	up	1.07462	9.56712	9.66982	10.727	10.6171	10.7803	10.6479
346288	2024-09-14	chr7	0.039581	0.0133873	up	1.07452	5.34425	6.24958	6.7883	6.95906	6.79647	6.94191
100133205	LINC00240	chr6	0.0119753	0.00215148	up	1.07449	3.43736	3.60572	4.62347	4.49456	4.36726	4.89884
100507071	LOC100507071	chr8	0.0360565	0.0116505	up	1.07383	4.46618	4.89162	5.35377	5.9662	6.05769	5.63327
29948	OSGIN1	chr16	0.0477516	0.0175175	up	1.07331	5.71038	5.24958	6.87801	6.41141	6.81977	6.10395
64795	RMND5A	chr2	0.00439443	0.000377531	up	1.07275	11.2914	11.1258	12.0807	12.3386	12.408	12.2981
387628	FGF7P6	chr9	0.0190832	0.00451867	up	1.07205	5.72081	5.90388	7.02377	7.00443	7.03727	6.47212
57198	ATP8B2	chr1	0.0080499	0.00109677	up	1.0701	11.3113	11.3923	12.2187	12.5836	12.2853	12.6
404201	WDFY3-AS2	chr4	0.00414133	0.000338015	up	1.0701	6.10728	5.91517	7.12021	7.06061	7.22868	6.91582
1459	CSNK2A2	chr16	0.00392892	0.00031128	up	1.06912	10.7215	10.7958	11.9077	11.7127	11.9933	11.6974
100289495	LOC100289495	chr6	0.0177852	0.00406461	up	1.06868	6.32813	6.86601	7.89293	7.48618	7.63503	7.64886
6730	SRP68	chr17	0.00128701	3.92168e-05	up	1.06858	11.7019	11.6289	12.8381	12.6493	12.7736	12.6751
60468	BACH2	chr6	0.00882835	0.00128761	up	1.06856	9.14122	9.06084	10.2818	10.0485	10.3976	9.95054
2498	FTH1P3	chr2	0.00466817	0.000417897	up	1.06691	7.82777	7.57023	8.61378	8.79934	8.74839	8.90211
25842	ASF1A	chr6	0.000177381	5.26852e-07	up	1.06608	10.1798	10.1407	11.2033	11.2148	11.272	11.2151
3638	INSIG1	chr7	0.00988692	0.00155543	up	1.06582	10.8279	10.3915	11.7356	11.5709	11.8231	11.5724
5954	RCN1	chr11	0.0110643	0.00189896	up	1.06494	13.8858	13.5233	14.8777	14.657	14.9538	14.5895
6657	SOX2	chr3	0.0314984	0.00957984	up	1.06382	12.7399	12.6884	14.1508	13.5052	13.9884	13.4675
340544	MORF4L2-AS1	chrX	0.0109705	0.00186885	up	1.06189	6.471	6.56448	7.70269	7.25344	7.61893	7.74349
253461	ZBTB38	chr3	0.023833	0.00637757	up	1.06182	9.53276	9.86088	10.463	11.0776	10.6014	10.8925
3633	INPP5B	chr1	0.00635633	0.000726194	up	1.06147	9.79226	9.62439	10.5713	10.8608	10.7002	10.9468
57658	CALCOCO1	chr12	0.0136741	0.00268049	up	1.06128	9.86651	10.4701	11.2611	11.2174	11.2359	11.204
7779	SLC30A1	chr1	0.00968724	0.00150091	up	1.06056	8.44818	8.73102	9.41049	9.72401	9.62886	9.83731
5345	SERPINF2	chr17	0.0164977	0.00360979	up	1.05967	4.02232	3.78088	5.01165	4.84001	5.28296	4.71047
55924	FAM212B	chr1	0.0166841	0.00367132	up	1.05921	8.79848	8.89015	10.1199	9.63781	10.1422	9.71423
2512	FTL	chr19	0.0173343	0.00389116	up	1.05907	13.3538	13.2401	14.2253	14.5589	14.043	14.5969
149603	RNF187	chr1	0.00673665	0.000806262	up	1.05794	12.0732	12.0526	13.3461	12.9677	13.1971	12.9725
11117	EMILIN1	chr2	0.00948145	0.00144869	up	1.05566	7.68599	7.92274	9.01763	8.6268	8.78681	9.00886
4677	NARS	chr18	0.0137363	0.00271432	up	1.05497	12.8262	12.316	13.7375	13.4942	13.743	13.5294
389741	GLIDR	chr9	0.00102383	2.48926e-05	up	1.05449	8.97586	9.11782	10.1764	10.0924	10.1028	10.0337
93953	GCNA	chrX	0.0441773	0.0156824	up	1.05312	5.54077	6.4712	6.97279	7.18225	7.03018	7.0512
55681	SCYL2	chr12	0.00472435	0.000425362	up	1.05287	11.2904	11.5475	12.3785	12.4574	12.6422	12.4092
338817	LINC01252	chr12	0.0369595	0.0120973	up	1.05257	5.43736	6.2587	6.95992	6.80148	7.0677	6.77331
8473	OGT	chrX	0.00506804	0.000479171	up	1.05211	13.0932	13.3264	14.1555	14.3677	14.141	14.3834
100505783	OSER1-AS1	chr20	0.0117868	0.00209436	up	1.05179	6.93986	6.94126	8.06087	8.05929	8.1908	7.65845
3157	HMGCS1	chr5	0.00220975	0.000105126	up	1.05179	14.0924	14.0015	15.1368	15.0711	15.2214	14.9656
4121	MAN1A1	chr6	0.00602631	0.000662598	up	1.05024	10.0715	9.65605	10.9235	10.8811	10.9709	10.8806
9124	PDLIM1	chr10	0.00113691	3.17963e-05	up	1.04955	9.49176	9.69936	10.6654	10.6407	10.6221	10.6522
56413	LTB4R2	chr14	0.0382718	0.0127474	up	1.04947	5.38573	5.87829	6.29452	6.77456	6.62716	7.02966
100507650	RNF212B	chr14	0.011028	0.00188704	up	1.04887	4.78752	5.1085	6.11323	5.96289	6.15775	5.75364
10371	SEMA3A	chr7	0.0195637	0.00470684	up	1.04835	9.43631	9.59342	10.2484	10.8604	10.4337	10.7104
4149	MAX	chr14	0.000989468	2.32771e-05	up	1.04773	10.2469	10.1228	11.2675	11.2808	11.142	11.2401
6844	VAMP2	chr17	0.000146464	3.02399e-07	up	1.0439	11.3328	11.3758	12.3996	12.3676	12.3982	12.4274
4209	MEF2D	chr1	0.00704169	0.000877715	up	1.04265	9.28074	9.63566	10.5049	10.606	10.3381	10.5544
3995	FADS3	chr11	0.0110234	0.00188539	up	1.04133	8.91118	9.1304	10.0124	10.2626	9.79837	10.1751
3964	LGALS8	chr1	0.00249123	0.000132301	up	1.04006	9.17173	9.35763	10.1674	10.3508	10.344	10.3568
100506710	EBLN3P	chr9	0.000989468	2.33401e-05	up	1.03961	10.6953	10.7121	11.758	11.6912	11.8499	11.6742
5873	RAB27A	chr15	0.00264919	0.000147519	up	1.03774	7.9145	8.11574	8.93574	9.08898	9.14794	9.03877
57559	STAMBPL1	chr10	0.0420735	0.0146075	up	1.03768	6.91896	6.1249	7.65695	7.73457	7.29426	7.55266
2280	FKBP1A	chr20	0.00412571	0.000335301	up	1.03745	12.6973	12.4408	13.6706	13.5049	13.7176	13.533
80127	BBOF1	chr14	0.0150633	0.00310858	up	1.0361	7.76183	7.96932	8.68198	9.12928	8.71451	9.08093
4326	MMP17	chr12	0.0263708	0.00736041	up	1.03544	9.09702	8.38668	9.9269	9.68769	9.81148	9.68307
25977	NECAP1	chr12	0.0027896	0.000163788	up	1.03142	9.34349	9.45389	10.431	10.5134	10.5096	10.2664
377677	CA13	chr8	0.0198895	0.00481328	up	1.03083	6.6533	6.70314	7.42344	7.87475	7.52873	8.00926
100287497	LOC100287497	chr1	0.0449489	0.0160793	up	1.03073	7.46342	7.84364	8.29305	8.90414	8.49153	9.04832
100133204	C9orf147	chr9	0.0224229	0.00580514	up	1.02818	5.67124	6.10639	6.71322	7.04404	6.73195	7.17877
2314	FLII	chr17	0.0148258	0.00302995	up	1.02809	12.2249	12.6266	13.3312	13.6042	13.26	13.6199
9209	LRRFIP2	chr3	0.00773485	0.00102758	up	1.02638	10.3494	10.1906	11.3729	11.1747	11.511	11.1271
643180	CCT6P3	chr7	0.0208914	0.0051904	up	1.02606	8.38062	8.08062	9.42695	9.08232	9.51896	8.99851
26260	FBXO25	chr8	0.0282193	0.00813751	up	1.02566	7.08539	7.84618	8.54768	8.41771	8.45174	8.54865
100131094	DPP9-AS1	chr19	0.00663175	0.000781773	up	1.02544	5.85709	5.8715	7.00182	6.66657	6.83123	7.05934
645644	FLJ42627	chr16	0.0131471	0.00249029	up	1.02386	9.91562	10.1283	10.7868	11.2823	10.959	11.1552
92482	BBIP1	chr10	0.0109531	0.0018623	up	1.02371	8.91279	8.78589	9.93229	9.76122	10.142	9.65675
3992	FADS1	chr11	0.0442185	0.0157039	up	1.0234	13.5573	12.8275	14.3452	14.0489	14.4792	13.9899
11342	RNF13	chr3	0.00187869	7.85988e-05	up	1.02279	9.77647	9.82896	10.6759	10.9032	10.8609	10.862
343450	KCNT2	chr1	0.016133	0.00348343	up	1.02101	10.0771	9.53646	10.6583	10.8252	10.9605	10.8672
255520	ELMOD2	chr4	0.00222784	0.00010795	up	1.02024	10.3893	10.5324	11.3625	11.5255	11.5824	11.454
5861	RAB1A	chr2	0.00037043	2.94823e-06	up	1.02011	11.9976	11.9657	13.0163	13.018	13.0402	12.9325
400793	C1orf226	chr1	0.0439133	0.0155478	up	1.01966	9.21215	10.1242	10.7099	10.6129	10.7488	10.6797
4810	NHS	chrX	0.00692941	0.000848536	up	1.01834	9.02669	8.65217	9.71935	9.87385	9.91576	9.92213
9643	MORF4L2	chrX	0.0042524	0.000356232	up	1.01558	13.3454	13.1175	14.3357	14.1771	14.3499	14.1253
64343	AZI2	chr3	0.00172599	6.75224e-05	up	1.01353	10.694	10.843	11.6965	11.784	11.886	11.7614
284439	SLC25A42	chr19	0.0293823	0.0086579	up	1.01236	7.86631	8.38017	8.88325	9.26199	8.99207	9.40509
23155	CLCC1	chr1	0.000436976	4.43871e-06	up	1.01216	10.6998	10.6592	11.6697	11.7675	11.658	11.6716
728673	LOC728673	chr9	0.0299613	0.00888838	up	1.01108	6.04481	6.72765	7.30757	7.31065	7.63411	7.33691
3800	KIF5C	chr2	0.00959659	0.00148006	up	1.01069	11.6485	11.7689	12.8661	12.5647	12.9132	12.5335
90634	N4BP2L1	chr13	0.028263	0.00815503	up	1.00925	4.8524	5.54432	6.30797	6.14223	6.05007	6.33018
140699	MROH8	chr20	0.00935892	0.00141306	up	1.00842	7.5059	7.6109	8.47918	8.53712	8.40128	8.84972
101927157	LOC101927157	chr4	0.0131227	0.00247498	up	1.00765	5.26555	4.86665	6.14708	6.20636	5.83712	6.10445
100534595	HNRNPUL2-BSCL2	chr11	0.000372906	3.08422e-06	up	1.00742	11.0276	11.0782	12.0516	12.0636	12.009	12.1171
6731	SRP72	chr4	0.0109857	0.00187415	up	1.00729	12.9042	12.6832	13.9109	13.6273	14.0204	13.6453
91948	LINC00923	chr15	0.00641376	0.000737028	up	1.00701	6.81818	6.67897	7.92812	7.67828	7.84725	7.56869
5101	PCDH9	chr13	0.0316404	0.00964373	up	1.00679	7.07157	7.44208	7.94826	8.54218	8.09088	8.47315
9403	SELENOF	chr1	0.0135732	0.00264456	up	1.00669	11.4991	11.177	12.483	12.2157	12.536	12.1442
79770	TXNDC15	chr5	0.00185577	7.68626e-05	up	1.00632	10.6667	10.5997	11.7119	11.6377	11.7068	11.5017
7982	ST7	chr7	0.0186629	0.00435207	up	1.00514	9.9589	9.67399	11.0923	10.6727	10.9437	10.5778
11238	CA5B	chrX	0.00513333	0.00049163	up	1.00512	8.09366	8.25118	9.01232	9.3054	9.10591	9.28653
285962	WEE2-AS1	chr7	0.00688509	0.00083734	up	1.00497	5.19486	5.02076	6.02743	5.93642	6.29905	6.18822
619189	SERINC4	chr15	0.0442565	0.0157277	up	1.00432	6.78097	6.76696	7.49481	7.88274	7.47516	8.26045
55325	UFSP2	chr4	0.0154263	0.00321918	up	1.0036	10.51	10.2998	11.6817	11.2648	11.5087	11.1787
54899	PXK	chr3	0.0135623	0.00263887	up	1.00338	7.88873	8.23769	8.81606	9.25874	9.0743	9.11728
100507421	TMEM178B	chr7	0.0328902	0.0101832	up	1.00193	9.68106	10.128	10.5745	11.1335	10.7876	11.1301
4013	VWA5A	chr11	0.0389187	0.0130482	up	1.00175	8.75628	9.28272	9.77588	10.2359	9.7842	10.2891
10116	FEM1B	chr15	0.00169005	6.51293e-05	up	1.00101	11.6423	11.6043	12.4878	12.6312	12.7073	12.671
5478	PPIA	chr7	0.0069907	0.000866571	down	-1.00105	15.2349	14.9805	14.2909	14.0304	14.1442	13.961
157285	PRAG1	chr8	0.020771	0.00513447	down	-1.00129	10.9395	10.3061	9.65066	9.54832	9.54521	9.74191
90480	GADD45GIP1	chr19	0.00281768	0.000168769	down	-1.00243	10.3847	10.3576	9.47279	9.46823	9.30153	9.23243
6195	RPS6KA1	chr1	0.00807064	0.0011048	down	-1.00365	9.92444	9.81349	8.75886	8.99809	8.66313	9.04119
516	ATP5G1	chr17	0.0189602	0.00446999	down	-1.00438	10.328	9.8484	9.27696	8.93023	8.9294	9.19869
56980	PRDM10	chr11	0.00310876	0.000203163	down	-1.00457	9.43366	9.72476	8.61318	8.60965	8.52101	8.55471
10801	2024-09-09	chr17	0.01361	0.00266029	down	-1.00574	14.0955	13.7365	13.1279	12.7711	12.9942	12.7477
10388	SYCP2	chr20	0.0314784	0.00956159	down	-1.00583	5.39763	5.02211	4.21604	4.51218	3.81977	4.26815
53342	IL17D	chr13	0.0226948	0.00592605	down	-1.00634	6.98706	6.56813	5.95741	5.76145	5.91648	5.44968
29109	FHOD1	chr16	0.0276837	0.00790223	down	-1.00637	10.5982	10.3037	9.27034	9.6694	9.13515	9.70355
55224	ETNK2	chr1	0.0425361	0.0148526	down	-1.00668	9.51895	9.29098	8.50192	8.61299	7.87101	8.60722
8193	DPF1	chr19	0.00190879	8.09003e-05	down	-1.00754	9.50641	9.54121	8.60985	8.52547	8.3724	8.55737
23237	ARC	chr8	0.0298466	0.00884278	down	-1.00951	4.73014	4.82812	4.05558	4.02675	3.44126	3.55488
400892	BCRP2	chr22	0.00820172	0.0011349	down	-1.01004	7.22526	7.27815	6.26641	6.19025	6.02623	6.4838
6118	RPA2	chr1	0.0140251	0.00280483	down	-1.01046	11.6672	11.1899	10.5906	10.2667	10.4508	10.3643
124045	SPATA33	chr16	0.00220442	0.000104181	down	-1.01087	9.67316	9.62211	8.67124	8.51226	8.59831	8.76528
97	ACYP1	chr14	0.0165968	0.00364325	down	-1.01119	8.2806	7.92701	7.39901	6.96716	6.94671	7.05759
64847	SPATA20	chr17	0.0479795	0.0176246	down	-1.01202	10.0683	10.6726	9.18421	9.65047	9.03017	9.56881
1616	DAXX	chr6	0.0107658	0.00179222	down	-1.01322	12.2363	11.8044	11.1234	10.9548	11.0893	10.861
128240	NAXE	chr1	0.0263091	0.00732673	down	-1.01345	10.7551	10.0715	9.44096	9.26337	9.5505	9.34458
3661	IRF3	chr19	0.00808456	0.00110983	down	-1.01357	10.6781	10.5685	9.49216	9.76726	9.41104	9.7684
7517	XRCC3	chr14	0.0139055	0.00277017	down	-1.0138	10.855	10.3172	9.68625	9.52355	9.47433	9.60513
1434	CSE1L	chr20	0.0290943	0.00850188	down	-1.01404	13.3677	12.9404	12.3192	11.9156	12.4158	11.9094
79004	CUEDC2	chr10	0.0123232	0.00225343	down	-1.01526	11.5189	11.077	10.432	10.1172	10.3505	10.231
284889	MIF-AS1	chr22	0.0286383	0.00831599	down	-1.01547	11.6367	11.6928	10.5526	10.8851	10.245	10.9144
10200	MPHOSPH6	chr16	0.00875361	0.00126382	down	-1.01557	9.88467	9.8246	9.08665	8.73622	8.89443	8.63897
100128640	ACVR2B-AS1	chr3	0.016358	0.00355752	down	-1.01576	6.36417	6.78989	5.60155	5.61171	5.73404	5.29775
85014	TMEM141	chr9	0.00174362	6.97851e-05	down	-1.01577	9.51169	9.27808	8.344	8.42036	8.37503	8.37708
8270	LAGE3	chrX	0.0494956	0.0183934	down	-1.01628	8.74083	8.62809	7.30331	7.95752	7.36013	8.05177
129049	SGSM1	chr22	0.0339109	0.0106676	down	-1.01644	7.06185	6.98655	6.0974	5.8203	5.67392	6.4394
6726	SRP9	chr1	0.0244782	0.00661334	down	-1.01736	13.9476	13.6358	12.9637	12.5591	13.0481	12.5264
79095	C9orf16	chr9	0.00687947	0.00083577	down	-1.01746	10.2948	10.5021	9.41766	9.43563	9.15344	9.51734
23313	KIAA0930	chr22	0.00191231	8.19596e-05	down	-1.01764	11.1411	11.0904	10.0509	10.1158	9.9937	10.2321
6130	RPL7A	chr9	0.0344373	0.0109265	down	-1.01795	16.5232	16.1441	15.5968	15.0961	15.5573	15.0126
79902	NUP85	chr17	0.0168152	0.00370854	down	-1.0184	11.2351	10.7661	10.2294	9.97112	9.855	9.87343
100506826	MYLK-AS1	chr3	0.0354437	0.0113553	down	-1.01897	6.69249	6.52934	5.35221	5.24995	5.86735	5.89824
140578	CHODL	chr21	0.0406564	0.0138954	down	-1.01902	7.74769	8.38417	7.25814	7.01468	7.21737	6.69747
23446	SLC44A1	chr9	0.0267367	0.00750784	down	-1.01948	9.87961	10.2506	8.96718	9.0417	8.76395	9.40957
7545	ZIC1	chr3	0.0359225	0.0115832	down	-1.01995	13.8045	14.4456	12.9231	13.2962	12.8922	13.3088
6422	SFRP1	chr8	0.00742845	0.000962788	down	-1.02166	10.3599	10.5846	9.39386	9.32157	9.68729	9.39957
4354	MPP1	chrX	0.00544273	0.00054757	down	-1.02259	9.52404	9.39643	8.31293	8.58138	8.29581	8.56045
2048	EPHB2	chr1	0.00150617	5.28071e-05	down	-1.0227	11.2795	11.2939	10.3783	10.2082	10.3019	10.1677
58489	ABHD17C	chr15	0.00428469	0.000365065	down	-1.02419	9.80956	9.51713	8.75754	8.55449	8.59507	8.64951
6511	SLC1A6	chr19	0.00874799	0.00126236	down	-1.02515	9.19585	8.75227	8.05293	7.96142	7.92795	7.85333
23216	TBC1D1	chr4	0.00512044	0.000488415	down	-1.02522	11.8024	11.7481	10.9025	10.5701	10.8595	10.668
5422	POLA1	chrX	0.0117212	0.00207817	down	-1.02545	11.4141	11.0803	10.3744	10.0751	10.3784	10.059
203	AK1	chr9	0.018366	0.00424587	down	-1.02579	10.1343	10.4248	9.08581	9.53157	9.02168	9.37597
55057	CRYBG2	chr1	0.00531342	0.000523868	down	-1.0263	8.97147	8.81439	7.70466	8.03608	7.78815	7.93761
3912	LAMB1	chr7	0.0206823	0.00510208	down	-1.02774	10.8828	11.19	10.3736	9.84763	9.98237	9.8311
5037	PEBP1	chr12	0.00128701	3.93809e-05	down	-1.02778	13.7792	13.6149	12.7524	12.6472	12.6618	12.6155
100505678	STARD4-AS1	chr5	0.017015	0.00378112	down	-1.02824	8.87025	9.40525	7.9624	8.30617	8.07048	8.09903
9378	NRXN1	chr2	0.0220055	0.00563468	down	-1.02851	6.97652	6.82812	5.65214	5.8203	6.28572	5.73709
22824	HSPA4L	chr4	0.0308651	0.0092838	down	-1.02888	8.40214	8.53183	7.15794	7.89135	7.25265	7.45049
56655	POLE4	chr2	0.00404233	0.000324719	down	-1.02929	8.73086	8.8834	7.59017	7.78756	7.85404	7.87958
29929	ALG6	chr1	0.00773485	0.00102531	down	-1.0302	9.82168	9.52581	8.72629	8.47746	8.80148	8.56896
81856	ZNF611	chr19	0.0401634	0.0136389	down	-1.03044	8.57251	8.41043	7.45997	7.43552	7.91592	7.03269
79154	DHRS11	chr17	0.0064679	0.000745751	down	-1.03243	9.34899	9.2923	8.42431	8.44459	8.19887	8.08507
374378	GALNT18	chr11	0.047625	0.0174588	down	-1.03369	8.29911	7.46371	6.69604	6.92506	6.67693	7.09285
284	ANGPT1	chr8	0.0316035	0.00962606	down	-1.03381	6.81746	7.45955	5.9454	6.06237	6.00198	6.40903
7464	CORO2A	chr9	0.00773485	0.00102792	down	-1.03446	8.26104	8.64281	7.47194	7.37725	7.53719	7.2835
10396	ATP8A1	chr4	0.00914368	0.00136719	down	-1.03466	9.8899	10.2829	9.01433	8.95906	9.2397	8.99391
686	BTD	chr3	0.0405757	0.013839	down	-1.0347	7.1256	7.85402	6.574	6.13284	6.61533	6.49827
51278	IER5	chr1	0.0128045	0.0023833	down	-1.03484	10.2721	10.5043	9.17303	9.61734	9.18414	9.43874
6611	SMS	chrX	0.0237391	0.00634568	down	-1.03535	11.5894	10.983	10.4427	10.1967	10.3195	10.0445
90861	JPT2	chr16	0.0102061	0.00164971	down	-1.03632	13.5904	13.1776	12.442	12.2265	12.4819	12.2404
8994	LIMD1	chr3	0.00841982	0.00118868	down	-1.03639	10.0814	9.8826	8.69009	9.11632	8.97576	9.00029
2869	GRK5	chr10	0.00285444	0.000174526	down	-1.03678	8.78252	8.75106	7.87589	7.77358	7.57877	7.69179
80010	RMI1	chr9	0.0168537	0.00372354	down	-1.0371	10.6825	10.2752	9.46164	9.24096	9.71521	9.3493
80164	PRR36	chr19	0.0452069	0.0162123	down	-1.03753	11.0767	11.6923	10.091	10.6681	10.1009	10.5278
10024	TROAP	chr12	0.012886	0.00240374	down	-1.03852	11.2678	11.0521	10.33	9.94421	10.2905	9.9209
124930	ANKRD13B	chr17	0.00850517	0.00120978	down	-1.03889	11.0619	10.7636	10.0922	9.82523	9.71579	9.86227
284611	FAM102B	chr1	0.0277001	0.007911	down	-1.03943	10.2042	9.91357	9.04775	8.73088	9.42	8.87912
92840	REEP6	chr19	0.0230094	0.00606081	down	-1.03956	9.25034	9.19557	8.08706	8.39753	7.80584	8.44316
92293	TMEM132C	chr12	0.00344477	0.000247058	down	-1.03957	11.6085	11.5285	10.6981	10.5195	10.3715	10.5265
55684	RABL6	chr9	0.00396951	0.000315698	down	-1.03964	13.3187	13.2407	12.3717	12.1404	12.352	12.0962
50649	ARHGEF4	chr2	0.0168029	0.00370366	down	-1.04066	9.09489	9.31038	8.04522	8.42882	7.8765	8.29734
5081	PAX7	chr1	0.00292965	0.000182772	down	-1.04121	11.5768	11.3518	10.3787	10.547	10.3407	10.426
2134	EXTL1	chr1	0.0217766	0.00551713	down	-1.04145	7.0765	7.3998	6.2719	5.9808	6.00198	6.53213
338707	B4GALNT4	chr11	0.0457133	0.0164891	down	-1.04172	11.9478	12.7548	11.202	11.4122	11.0759	11.5484
10721	POLQ	chr3	0.016133	0.00347924	down	-1.04193	10.1264	9.56339	8.95775	8.69618	8.83783	8.72014
100533182	SEC24B-AS1	chr4	0.0410797	0.014093	down	-1.04218	6.29675	5.74188	5.21661	5.14904	4.55286	4.99007
6648	SOD2	chr6	0.00246346	0.000129873	down	-1.04223	12.3081	12.0469	11.0949	11.2082	11.0997	11.1385
120	ADD3	chr10	0.00962984	0.00148829	down	-1.04292	11.4246	11.9338	10.6124	10.6814	10.6059	10.6455
4282	MIF	chr22	0.0253631	0.00695705	down	-1.04397	11.5931	11.6611	10.4836	10.8271	10.1893	10.8324
79759	ZNF668	chr16	0.00854175	0.00121718	down	-1.04483	9.71767	9.71952	8.92357	8.56091	8.46949	8.74108
6665	SOX15	chr17	0.0230094	0.00605482	down	-1.04483	6.44011	6.70846	5.69467	5.1205	5.71837	5.58427
55367	PIDD1	chr11	0.00837454	0.00117986	down	-1.04503	10.5543	10.5736	9.54844	9.63851	9.22854	9.6602
8125	ANP32A	chr15	0.0156425	0.00328857	down	-1.04525	13.8662	13.5306	12.8435	12.4889	12.8372	12.443
55026	TMEM255A	chrX	0.0151548	0.00313911	down	-1.04537	9.3248	9.3789	8.23696	8.56702	7.98661	8.43531
258010	SVIP	chr11	0.0165208	0.00361699	down	-1.04587	9.77487	10.136	8.91279	8.61638	8.97004	9.13901
55568	GALNT10	chr5	0.0493176	0.0183145	down	-1.04612	9.26451	9.86732	8.23841	8.61104	8.29511	8.93462
9324	HMGN3	chr6	0.00602298	0.000661618	down	-1.04639	11.7346	11.7666	10.8026	10.5736	10.8983	10.5425
6277	S100A6	chr1	0.00968823	0.00150231	down	-1.0467	6.87335	6.88516	6.09619	5.84778	5.57877	5.8075
51466	EVL	chr14	0.00627254	0.000711503	down	-1.04768	12.4882	12.4551	11.6089	11.2576	11.541	11.2884
5052	PRDX1	chr1	0.0123133	0.00224665	down	-1.04808	13.4645	12.9828	12.3442	12.1273	12.1879	12.0431
10042	HMGXB4	chr22	0.00860488	0.00122784	down	-1.0483	11.3275	11.1928	10.3382	10.0009	10.4117	10.0967
114876	OSBPL1A	chr18	0.00130863	4.03993e-05	down	-1.04844	11.6588	11.5737	10.6665	10.5867	10.5564	10.4617
60529	ALX4	chr11	0.0412443	0.0141734	down	-1.04862	6.46711	6.21059	4.92989	5.59128	5.02623	5.61351
154091	SLC2A12	chr6	0.00460515	0.000406616	down	-1.04882	8.07157	8.06419	7.14079	6.82121	7.14626	6.96798
25925	ZNF521	chr18	0.0109705	0.00186942	down	-1.05114	11.8885	11.9849	10.7007	11.0461	10.69	11.1055
32	ACACB	chr12	0.0122052	0.00221434	down	-1.0512	9.09189	9.192	7.7883	8.28847	8.03533	8.25088
3460	IFNGR2	chr21	0.00289148	0.000178714	down	-1.05202	10.0706	10.0046	9.00772	9.12965	8.98241	8.82266
10052	GJC1	chr17	0.0316248	0.00963459	down	-1.05225	11.8374	11.4568	10.6865	10.3481	10.9847	10.3602
55320	MIS18BP1	chr14	0.0138068	0.00273549	down	-1.05239	11.0603	10.8845	10.0759	9.78429	10.1593	9.66052
11339	OIP5	chr15	0.0330164	0.0102607	down	-1.05348	9.49044	9.11022	8.42609	8.07373	8.58085	7.90674
10849	CD3EAP	chr19	0.00804021	0.00109493	down	-1.05464	8.91568	8.67404	7.65778	7.98279	7.58975	7.73056
11065	UBE2C	chr20	0.0293241	0.00862939	down	-1.05469	11.9753	11.6278	11.0091	10.4473	11.0008	10.5302
3959	LGALS3BP	chr17	0.036829	0.012039	down	-1.05599	10.5558	10.982	9.55618	10.0663	9.35316	9.87597
343702	XKR7	chr20	0.0452069	0.016214	down	-1.05618	6.28599	6.84444	5.73032	5.11185	5.38533	5.80864
1786	DNMT1	chr19	0.00504339	0.000475068	down	-1.05629	13.3086	13.0752	12.2721	12.0063	12.2236	12.0405
27239	GPR162	chr12	0.00522989	0.000507038	down	-1.05754	10.348	10.0872	9.33384	9.0303	9.13317	9.14283
253714	MMS22L	chr6	0.00465599	0.000414106	down	-1.05799	10.2223	9.84346	8.9337	8.98121	9.00944	8.97521
4060	LUM	chr12	0.026589	0.00745438	down	-1.0588	7.73504	7.50054	6.2719	6.43274	6.5456	6.98574
5347	PLK1	chr16	0.036246	0.011736	down	-1.05917	12.537	12.0147	11.5184	10.9164	11.4103	11.0216
4887	NPY2R	chr4	0.031653	0.00965426	down	-1.06066	6.72276	6.60572	5.49168	5.51218	6.09661	5.31387
79017	GGCT	chr7	0.0268425	0.00755831	down	-1.06131	11.3389	10.9772	10.2728	9.9739	10.3856	9.75478
90355	C5orf30	chr5	0.0163321	0.00354936	down	-1.06133	10.383	10.0686	8.97327	9.43741	8.969	9.27826
6637	SNRPG	chr2	0.0156927	0.00331937	down	-1.06175	10.9161	10.5366	9.84628	9.41577	9.83169	9.56468
3336	HSPE1	chr2	0.0104512	0.00171195	down	-1.06181	11.9449	11.5687	10.8564	10.7835	10.6472	10.4928
100216545	KMT2E-AS1	chr7	0.020275	0.00495283	down	-1.0623	7.35005	7.1397	5.96812	6.52925	5.95222	6.28071
222183	SRRM3	chr7	0.0232641	0.00616088	down	-1.06255	8.84036	8.7269	7.8051	7.46537	7.50088	8.11299
80024	SLC8B1	chr12	0.00603362	0.000664586	down	-1.06309	7.96322	7.88265	7.06615	6.65353	6.80584	6.91384
339453	TMEM240	chr1	0.0214678	0.00541814	down	-1.06376	7.17552	7.0927	5.82715	6.48146	5.89192	6.08088
9679	FAM53B	chr10	0.00347718	0.000250378	down	-1.0639	11.1418	10.9254	9.90387	10.0081	9.86064	10.1062
1871	E2F3	chr6	0.0160319	0.00344898	down	-1.06469	11.2049	10.7553	10.1201	9.70478	10.0247	9.81217
79915	ATAD5	chr17	0.0384462	0.0128228	down	-1.06634	10.4304	10.004	9.28001	8.8386	9.55583	8.92902
7188	TRAF5	chr1	0.0425361	0.014852	down	-1.06637	9.94879	9.60843	8.45161	9.23993	8.49533	8.66207
171568	POLR3H	chr22	0.0021569	9.93576e-05	down	-1.06778	11.5402	11.588	10.4705	10.5104	10.3657	10.6385
8692	HYAL2	chr3	0.00893021	0.00132319	down	-1.0683	11.4968	11.4697	10.7075	10.2445	10.4235	10.2844
57476	GRAMD1B	chr11	0.00695967	0.000856063	down	-1.06871	8.16679	8.03896	6.9454	6.99775	6.89412	7.29941
11041	B4GAT1	chr11	0.0236271	0.0063042	down	-1.06892	10.7526	10.8235	9.45227	10.0332	9.45659	9.93459
6507	SLC1A3	chr5	0.00314532	0.000208222	down	-1.06897	11.5453	11.3875	10.3417	10.5768	10.3348	10.3364
29923	HILPDA	chr7	0.0156425	0.00328557	down	-1.06949	10.204	9.59639	8.93946	8.81457	8.7305	8.8382
22974	TPX2	chr20	0.0389168	0.0130437	down	-1.06973	13.2561	12.8518	12.2197	11.7524	12.3245	11.6403
59286	UBL5	chr19	0.00807064	0.00110349	down	-1.07011	11.4001	10.937	10.151	10.1553	10.0099	10.0776
26012	NSMF	chr9	0.00286758	0.000175943	down	-1.0703	12.1098	11.9783	11.1201	10.9551	10.83	10.9899
25817	FAM19A5	chr22	0.0301566	0.00897351	down	-1.07035	9.74488	10.3622	8.92454	9.27837	8.72654	9.00334
57673	BEND3	chr6	0.0107854	0.00179719	down	-1.07056	10.586	10.2228	9.36983	9.25193	9.55535	9.15822
56915	EXOSC5	chr19	0.0291961	0.00854092	down	-1.07104	8.95089	8.35089	7.66682	7.62547	7.24862	7.77849
26052	DNM3	chr1	0.0364261	0.0118332	down	-1.07213	7.92386	8.16202	7.06139	6.86687	7.40011	6.55488
5028	P2RY1	chr3	0.0269895	0.0076206	down	-1.07233	9.75603	9.08416	8.51308	8.22577	8.48566	8.16657
9054	NFS1	chr20	0.0153865	0.00320502	down	-1.07235	9.55465	9.46894	8.09866	8.68681	8.38631	8.58602
5210	PFKFB4	chr3	0.0465692	0.0169337	down	-1.07485	10.4206	9.49084	8.85895	8.72307	8.86404	9.07736
219743	TYSND1	chr10	0.0182104	0.00420037	down	-1.07537	9.20605	9.06931	8.05146	8.32955	7.68636	8.18188
100188893	TOMM6	chr6	0.00570897	0.000601215	down	-1.07593	11.476	11.2088	10.4634	10.1963	10.2509	10.1553
57181	SLC39A10	chr2	0.00894402	0.00132581	down	-1.07728	11.2268	11.4458	9.9904	10.4306	10.2617	10.3533
100128191	TMPO-AS1	chr12	0.0238977	0.00640259	down	-1.07776	8.55747	8.20813	7.60829	6.95613	7.42567	7.23004
100128881	VPS9D1-AS1	chr16	0.0145121	0.00293777	down	-1.07796	8.71633	8.5421	7.64552	7.64316	7.1854	7.73095
25946	ZNF385A	chr12	0.0201559	0.00490518	down	-1.0783	11.5145	12.0614	10.6001	10.9375	10.5148	10.7863
56938	ARNTL2	chr12	0.0222671	0.00575048	down	-1.07847	8.60457	8.00252	7.45596	7.22161	7.01415	7.20858
56896	DPYSL5	chr2	0.029259	0.0085755	down	-1.07926	14.2574	13.6222	13.0791	12.6649	13.0174	12.6806
10919	EHMT2	chr6	0.00132936	4.24099e-05	down	-1.07957	13.2411	13.1394	12.1032	12.0808	12.0283	12.2303
54566	EPB41L4B	chr9	0.0482605	0.0178198	down	-1.08239	6.49356	6.14031	4.87501	5.50068	4.92669	5.6358
90139	TSPAN18	chr11	0.0457866	0.0165329	down	-1.08296	13.8206	13.2778	12.8471	12.2277	12.6576	12.1326
745	MYRF	chr11	0.0119753	0.00214854	down	-1.0848	8.81694	8.68936	7.39953	7.89219	7.54787	7.83381
622	BDH1	chr3	0.0179335	0.00411739	down	-1.08882	8.68613	8.20549	7.56927	7.12548	7.25326	7.47994
220042	DDIAS	chr11	0.013355	0.00256067	down	-1.08898	9.75402	9.36727	8.5736	8.31461	8.69676	8.30171
5549	PRELP	chr1	0.00222445	0.000107254	down	-1.09015	6.65975	6.87874	5.66856	5.62765	5.62713	5.79304
112616	CMTM7	chr3	0.0444222	0.015818	down	-1.09048	9.15315	8.49192	8.13082	7.45077	7.79176	7.55488
252969	NEIL2	chr8	0.00868963	0.00124778	down	-1.09094	9.87546	9.56542	8.4716	8.81207	8.50033	8.73403
196500	PIANP	chr12	0.0234501	0.006243	down	-1.09143	8.48275	8.14851	7.43123	7.37055	7.28826	6.80678
81831	NETO2	chr16	0.00122212	3.62458e-05	down	-1.09156	11.4883	11.6841	10.5422	10.5177	10.4325	10.4861
254531	LPCAT4	chr15	0.0103107	0.00167591	down	-1.0918	9.96407	9.92043	8.72949	9.01521	8.59296	9.06415
83700	JAM3	chr11	0.00159247	5.83988e-05	down	-1.09237	12.708	12.4833	11.5089	11.473	11.5691	11.4619
1633	DCK	chr4	0.0433479	0.0152679	down	-1.09238	10.167	9.65353	9.02974	8.6371	9.17239	8.43236
9301	SNORD27	chr11	0.00671636	0.000801381	down	-1.09319	5.5573	5.19256	4.16726	4.28622	4.22914	4.44435
6489	ST8SIA1	chr12	0.0066143	0.000777977	down	-1.09319	9.59477	9.48083	8.19626	8.62945	8.51498	8.43774
23371	TNS2	chr12	0.0278844	0.0079847	down	-1.09426	7.70395	7.98553	6.68963	7.15856	6.76541	6.38829
23031	MAST3	chr19	0.0251807	0.00687779	down	-1.09493	9.60737	9.83812	8.38543	8.92233	8.33487	8.86865
4725	NDUFS5	chr1	0.00512044	0.000488392	down	-1.09641	11.6374	11.5504	10.3999	10.6894	10.3237	10.577
56265	CPXM1	chr20	0.00419516	0.000347433	down	-1.09643	13.3345	13.2629	12.4166	12.0847	12.2127	12.0952
26030	PLEKHG3	chr14	0.0108244	0.00181244	down	-1.09714	10.8233	11.0821	9.76169	10.0161	9.60774	10.0367
56776	FMN2	chr1	0.00185577	7.67833e-05	down	-1.09863	8.84574	8.78491	7.859	7.59861	7.68691	7.72226
9297	SNORD29	chr11	0.00807064	0.00110267	down	-1.09932	5.79249	5.94809	5.04031	4.58099	4.68505	4.77755
123803	NTAN1	chr16	0.00654204	0.000762345	down	-1.10062	9.25427	9.21189	8.36554	7.99554	8.20514	7.96364
92370	PXYLP1	chr3	0.016314	0.00354227	down	-1.10066	10.6005	10.0898	9.33559	9.13806	9.44859	9.05555
3020	H3F3A	chr1	0.00743361	0.000965287	down	-1.10105	13.6476	13.3477	12.5527	12.2734	12.5135	12.2467
54443	ANLN	chr7	0.0234501	0.0062449	down	-1.1029	11.5771	11.3217	10.5612	10.1042	10.6493	10.0714
1841	DTYMK	chr2	0.00310876	0.000203009	down	-1.10439	10.9171	10.6609	9.77869	9.67561	9.56125	9.72291
10137	RBM12	chr20	0.0042575	0.000359182	down	-1.1046	12.8437	12.6959	11.7578	11.5029	11.8182	11.5818
5591	PRKDC	chr8	0.00665341	0.000786008	down	-1.10464	14.1405	13.8268	12.6681	12.9299	12.9364	12.9817
9735	KNTC1	chr12	0.0202381	0.00493466	down	-1.10498	12.1498	11.6475	10.9218	10.6082	11.0373	10.6073
401505	TOMM5	chr9	0.00553878	0.000569157	down	-1.10575	11.2826	10.9002	10.092	9.91394	10.0163	9.92053
22949	PTGR1	chr9	0.00821244	0.00114181	down	-1.1078	11.2553	10.7961	10.0513	9.88566	9.82897	9.90566
65078	RTN4R	chr22	0.0161628	0.00349278	down	-1.10962	8.84769	9.51101	8.07664	8.05059	8.00876	8.14292
197335	WDR90	chr16	0.00466652	0.000416324	down	-1.1097	11.2003	11.3435	10.0398	10.2955	10.0165	10.2969
9079	LDB2	chr4	0.000501379	6.19527e-06	down	-1.11	9.58508	9.44105	8.3853	8.43695	8.4001	8.38991
222962	SLC29A4	chr7	0.00592876	0.000641811	down	-1.11115	10.6727	10.8668	9.83775	9.66362	9.43748	9.69555
29941	PKN3	chr9	0.0156927	0.00331889	down	-1.1124	10.6099	10.2783	9.58538	9.07264	9.47293	9.19599
126282	TNFAIP8L1	chr19	0.00322875	0.000221617	down	-1.11279	9.36514	9.29775	8.33608	8.20201	8.02623	8.31033
7106	TSPAN4	chr11	0.0291784	0.008533	down	-1.11302	10.3351	9.91224	8.90038	9.11576	8.65744	9.36893
9592	IER2	chr19	0.0132685	0.00252953	down	-1.11323	11.5819	10.9683	10.1535	10.0905	10.1925	10.2109
55686	MREG	chr2	0.00213357	9.74125e-05	down	-1.11489	9.01856	8.87251	7.69984	7.86784	7.81073	7.94419
55971	BAIAP2L1	chr7	0.00464966	0.000412944	down	-1.11506	9.63631	9.26106	8.33432	8.42206	8.30723	8.27088
129642	MBOAT2	chr2	0.00266143	0.000150258	down	-1.11528	10.9892	11.2499	9.93834	9.97316	10.1154	9.99022
57597	BAHCC1	chr17	0.0151279	0.00312967	down	-1.11575	12.252	12.7401	11.2194	11.5896	11.2343	11.4779
53822	FXYD7	chr19	0.0429522	0.0150427	down	-1.11579	5.4753	4.83664	3.77547	4.28978	4.33413	3.76133
79888	LPCAT1	chr5	0.00174362	6.96342e-05	down	-1.11594	12.4896	12.2821	11.2874	11.3324	11.1686	11.2913
7846	TUBA1A	chr12	0.0129987	0.00243843	down	-1.11621	15.9671	15.9381	15.1695	14.6634	14.8981	14.6147
3320	HSP90AA1	chr14	0.0309169	0.00930752	down	-1.11787	15.6869	15.394	14.6598	14.1489	14.7662	14.1155
648740	ACTG1P4	chr1	0.0382511	0.0127208	down	-1.12029	8.13549	7.19569	6.50469	6.45971	6.6324	6.5844
8045	RASSF7	chr11	0.0307227	0.00922117	down	-1.1206	8.47969	8.69919	7.40275	7.92291	7.07934	7.47038
10477	UBE2E3	chr2	0.00513269	0.000491144	down	-1.12119	12.2282	12.2306	11.1738	10.9971	11.3223	10.9397
26586	CKAP2	chr13	0.020843	0.00517179	down	-1.12122	12.8032	12.7054	11.7837	11.4214	11.9889	11.3382
254263	CNIH2	chr11	0.00412814	0.000335764	down	-1.12139	11.1616	11.0555	10.156	9.83134	10.0744	9.88684
883	KYAT1	chr9	0.00135213	4.34962e-05	down	-1.12184	8.97632	8.76952	7.67388	7.79298	7.77039	7.76706
2023	ENO1	chr1	0.0274143	0.00778466	down	-1.12282	15.8231	14.989	14.3422	14.2861	14.227	14.2775
57477	SHROOM4	chrX	0.0112881	0.00195992	down	-1.12285	10.2113	10.506	8.96127	9.45026	9.19514	9.33658
92949	ADAMTSL1	chr9	0.0360541	0.0116439	down	-1.12314	8.32303	8.20184	7.3668	6.65902	7.50907	7.0223
1058	CENPA	chr2	0.00280641	0.000166163	down	-1.12327	9.48424	9.29693	8.41933	8.15468	8.26978	8.22548
10733	PLK4	chr4	0.0394683	0.0133253	down	-1.12362	11.0824	10.8841	10.2222	9.62223	10.1569	9.43706
55753	OGDHL	chr10	0.0199847	0.00485321	down	-1.12392	8.04295	8.41863	7.17196	7.31259	6.72221	7.22071
575	ADGRB1	chr8	0.0108849	0.0018387	down	-1.12417	9.28794	9.26152	8.02918	8.36983	7.87399	8.32923
23654	PLXNB2	chr22	0.00796409	0.00107687	down	-1.12434	12.9425	13.1612	11.8506	12.0977	11.6945	12.0671
63979	FIGNL1	chr7	0.00937116	0.0014157	down	-1.12666	11.018	10.6548	9.8676	9.53884	9.84207	9.59051
4117	MAK	chr6	0.0123207	0.0022501	down	-1.12722	7.32718	7.04103	5.8756	6.31552	5.86536	6.17105
23007	PLCH1	chr3	0.00573083	0.000604256	down	-1.12787	10.6372	10.3472	9.4303	9.24064	9.531	9.25536
1072	CFL1	chr11	0.00274577	0.000159115	down	-1.12938	15.0063	14.7373	13.8388	13.6975	13.7705	13.6628
5754	PTK7	chr6	0.00496122	0.000457898	down	-1.12958	12.429	12.5201	11.2076	11.4403	11.1983	11.5337
3033	HADH	chr4	0.0101886	0.00164228	down	-1.13076	11.4221	10.8666	10.0804	10.0416	9.95364	9.97883
55344	PLCXD1	chrX	0.0114249	0.00200872	down	-1.13155	11.5144	11.0343	10.2932	9.95415	10.2224	10.1016
10018	BCL2L11	chr2	0.0447208	0.0159676	down	-1.13302	9.84903	10.4832	8.86747	9.31384	8.64407	9.30693
5792	PTPRF	chr1	0.0151392	0.00313303	down	-1.13365	13.486	13.5696	12.1792	12.5987	12.1393	12.6594
4486	MST1R	chr3	0.0443256	0.0157665	down	-1.13376	5.73147	6.08825	5.00022	4.8203	4.2068	5.07709
100507437	LOC100507437	chr14	0.00192427	8.28444e-05	down	-1.13473	6.76799	6.73253	5.78403	5.55616	5.59507	5.52687
165055	CCDC138	chr2	0.00196227	8.58713e-05	down	-1.13645	10.3751	10.1264	9.02729	9.15409	9.1235	9.15239
6632	SNRPD1	chr18	0.0323806	0.00995669	down	-1.13706	12.4346	11.9356	11.34	10.8243	11.29	10.738
84440	RAB11FIP4	chr17	0.00543422	0.000545313	down	-1.13743	10.0375	10.1348	8.74462	9.16113	8.88671	9.00246
399664	MEX3D	chr19	0.00407511	0.000328824	down	-1.13765	10.7526	10.8942	9.77858	9.55497	9.84811	9.56145
353	APRT	chr16	0.00714683	0.000897268	down	-1.14112	11.1143	10.8689	9.78526	10.0656	9.64657	9.9046
57608	JCAD	chr10	0.00573938	0.0006066	down	-1.14119	8.82107	8.69319	7.41933	7.81334	7.52021	7.71087
10522	DEAF1	chr11	0.00130013	3.99693e-05	down	-1.14191	11.1473	10.991	9.97427	10.004	9.83656	9.89423
715	C1R	chr12	0.0398951	0.0135195	down	-1.14468	6.09174	6.44703	4.77547	5.40526	4.81977	5.4983
6854	SYN2	chr3	0.0283015	0.00817162	down	-1.14483	7.31592	8.11748	6.54555	6.67445	6.38747	6.67999
3832	KIF11	chr10	0.0263914	0.00737176	down	-1.1463	12.5038	12.1964	11.4121	10.9634	11.544	10.8958
7112	TMPO	chr12	0.0267496	0.00751649	down	-1.14714	13.7036	13.3631	12.6047	12.0897	12.7139	12.1366
142	PARP1	chr1	0.00220442	0.000103781	down	-1.14771	14.2671	14.4022	13.3151	13.0872	13.245	13.1005
54058	C21orf58	chr21	0.00227469	0.000113445	down	-1.14939	10.1627	10.1197	9.05174	8.82037	9.11182	8.98328
5452	POU2F2	chr19	0.0125782	0.00232903	down	-1.14995	8.71601	8.21121	7.25623	7.46593	7.11933	7.41316
26063	DECR2	chr16	0.00277634	0.000162476	down	-1.1522	8.83164	9.1	7.77268	7.79097	7.93801	7.7528
1164	CKS2	chr9	0.0141807	0.00284906	down	-1.15242	11.3056	10.911	10.1704	9.68623	10.0964	9.87054
93663	ARHGAP18	chr6	0.0263819	0.0073674	down	-1.15268	8.11191	8.78658	7.05371	7.34225	7.56081	7.22948
118432	RPL29P2	chr17	0.048032	0.0176625	down	-1.15305	5.65975	4.82812	4.05558	3.70482	4.28926	4.31387
5167	ENPP1	chr6	0.048335	0.0178624	down	-1.15368	8.58598	8.69374	6.91648	7.73457	7.37672	7.91694
80162	PGGHG	chr11	0.0158316	0.00336756	down	-1.15387	10.3705	10.729	9.33175	9.68076	9.09873	9.47224
10645	CAMKK2	chr12	0.00131132	4.09871e-05	down	-1.1561	10.9923	10.8563	9.82612	9.72936	9.66799	9.84934
23649	POLA2	chr11	0.0475081	0.0174068	down	-1.15622	11.1513	10.6243	10.1611	9.44024	9.9503	9.3746
10194	TSHZ1	chr18	0.0139913	0.00279543	down	-1.15633	12.0351	11.6604	10.9353	10.4819	10.8306	10.518
219	ALDH1B1	chr9	0.00547838	0.000555659	down	-1.15713	10.8982	10.4728	9.58298	9.44704	9.57465	9.50882
30812	SOX8	chr16	0.0054194	0.000542918	down	-1.15723	10.0816	10.1788	8.72299	9.10055	8.96168	9.10663
9633	TESMIN	chr11	0.0136888	0.00269802	down	-1.15732	7.6747	7.62584	6.55293	6.63729	6.09667	6.68492
56904	SH3GLB2	chr9	0.00329149	0.000229124	down	-1.15898	10.964	11.2337	10.0005	9.9175	9.80505	10.0364
11007	CCDC85B	chr11	0.0498033	0.0185499	down	-1.1592	8.56893	9.21182	7.4109	8.14668	7.43675	7.93037
26022	TMEM98	chr17	0.00687947	0.00083533	down	-1.1594	11.6379	11.4559	10.5445	10.2843	10.5499	10.1715
1291	COL6A1	chr21	0.00236666	0.000121986	down	-1.16032	13.8639	14.0133	12.9435	12.7021	12.7711	12.6965
644714	LIMD1-AS1	chr3	0.0170596	0.00380202	down	-1.16124	7.95407	7.51826	6.42755	6.45077	6.92669	6.49469
5098	PCDHGC3	chr5	0.0075902	0.000998776	down	-1.16146	10.8937	11.3298	9.96705	9.89095	9.83622	10.107
57549	IGSF9	chr1	0.00119442	3.49486e-05	down	-1.16263	11.3539	11.3643	10.2092	10.2354	10.0569	10.2842
5376	PMP22	chr17	0.00999372	0.00158989	down	-1.16295	8.7993	8.40014	7.44385	7.26961	7.35774	7.6759
5272	SERPINB9	chr6	0.0199126	0.00482285	down	-1.16328	8.36225	8.85581	7.38721	7.54384	7.70996	7.14202
3304	HSPA1B	chr6	0.00934657	0.00140897	down	-1.16412	10.0123	9.59945	8.58283	8.71169	8.45174	8.82071
1075	CTSC	chr11	0.0341027	0.0107654	down	-1.16427	11.8345	11.1832	10.6453	10.1794	10.5158	10.0378
1020	CDK5	chr7	0.00339251	0.00024063	down	-1.16485	9.25411	9.17803	7.96175	8.20151	8.15307	7.88856
84326	METTL26	chr16	0.00902453	0.00134414	down	-1.16534	9.90288	9.5621	8.50994	8.69181	8.33437	8.73249
57189	KIAA1147	chr7	0.00348738	0.000251656	down	-1.16731	11.1399	11.1113	9.76019	9.98047	9.95532	10.137
3303	HSPA1A	chr6	0.00842772	0.001193	down	-1.16817	11.4293	11.1829	10.1392	10.2523	9.8563	10.3039
11037	STON1	chr2	0.0185132	0.00430138	down	-1.16829	8.60835	9.01701	7.41192	7.81855	7.43587	7.91121
3015	H2AFZ	chr4	0.0292287	0.008558	down	-1.16902	13.9398	13.1563	12.554	12.2042	12.5132	12.2447
8508	NIPSNAP1	chr22	0.00264939	0.000147701	down	-1.17049	13.2792	13.0788	12.0668	11.9242	12.1349	11.9081
375057	STUM	chr1	0.0382312	0.0127092	down	-1.17173	7.50345	7.65422	6.96812	6.0506	6.18542	6.4243
2745	GLRX	chr5	0.0298274	0.00883519	down	-1.17232	7.75226	8.0459	6.56803	7.23595	6.44126	6.6618
10505	SEMA4F	chr2	0.0031536	0.000211566	down	-1.17257	9.66498	9.83804	8.40827	8.68909	8.54191	8.67651
6256	RXRA	chr9	0.00285171	0.000173367	down	-1.1726	11.2105	11.2195	10.1291	10.1655	9.84669	10.0282
5900	RALGDS	chr9	0.00520766	0.000503783	down	-1.173	11.8471	11.7383	10.8739	10.507	10.4881	10.6098
26050	SLITRK5	chr13	0.0113178	0.00196581	down	-1.17324	11.3209	10.7169	9.82561	9.93287	9.79763	9.8266
100132774	KDM4A-AS1	chr1	0.0108996	0.0018433	down	-1.17376	6.12558	6.06478	4.90988	4.92039	4.6234	5.23202
246330	PELI3	chr11	0.00309357	0.000199778	down	-1.17658	9.04475	8.9022	7.90049	7.60102	7.80912	7.87697
140738	TMEM37	chr2	0.031653	0.0096531	down	-1.17808	7.01479	7.47987	6.33735	5.68464	5.90069	6.35429
57533	TBC1D14	chr4	0.000266977	1.47977e-06	down	-1.18014	12.1673	12.1512	11.0079	10.971	11.023	10.9145
835	CASP2	chr7	0.00232957	0.00011816	down	-1.18032	11.3236	11.4162	10.013	10.2458	10.1943	10.3051
80221	ACSF2	chr17	0.0296087	0.00874891	down	-1.18062	9.84723	10.1976	9.16935	8.44694	9.08776	8.66315
23246	BOP1	chr8	0.00531342	0.000520041	down	-1.18196	11.4929	11.2632	10.1734	10.3414	9.97953	10.29
3151	HMGN2	chr1	0.0109351	0.00185291	down	-1.18379	15.2224	14.9988	14.044	13.7513	14.2006	13.7112
2305	FOXM1	chr12	0.0112661	0.00195174	down	-1.18416	12.5643	12.2614	11.4484	11.0506	11.394	11.0218
100507057	MELTF-AS1	chr3	0.017855	0.00408975	down	-1.18722	6.75432	7.44743	5.97934	5.87693	6.03726	5.76108
2254	FGF9	chr13	0.0334609	0.0104786	down	-1.19215	8.41058	7.75885	7.0974	6.47741	7.09661	6.89884
9466	IL27RA	chr19	0.0198895	0.00481401	down	-1.19272	8.00722	7.28152	6.41106	6.3251	6.62713	6.44331
79875	THSD4	chr15	0.0134119	0.00258022	down	-1.19364	9.96027	9.74278	8.39438	8.80972	8.48347	8.94398
6535	SLC6A8	chrX	0.00511504	0.000486582	down	-1.19388	11.3455	11.0634	10.1639	9.91287	10.1015	9.86396
2039	DMTN	chr8	0.016779	0.00369731	down	-1.19402	8.37168	8.75052	7.08186	7.5842	7.21292	7.58935
9134	CCNE2	chr8	0.0224468	0.00582414	down	-1.19409	8.90519	8.42872	7.73898	7.29284	7.67904	7.1806
440081	DDX12P	chr12	0.00118303	3.40056e-05	down	-1.19428	10.6478	10.491	9.47286	9.36324	9.37939	9.28505
80312	TET1	chr10	0.0120943	0.00218599	down	-1.19445	10.5708	10.0997	8.87501	9.17446	9.23333	9.28042
441631	TSPAN11	chr12	0.00195769	8.54187e-05	down	-1.19567	10.5783	10.4476	9.29567	9.35552	9.17597	9.44191
440584	SLC2A1-AS1	chr1	0.0177428	0.00404898	down	-1.19683	5.83117	5.93875	4.67348	5.12441	4.51165	4.44298
8536	CAMK1	chr3	0.00895775	0.00133007	down	-1.19809	8.69969	8.13481	7.2875	7.17859	7.19221	7.21835
6712	SPTBN2	chr11	0.0357842	0.011506	down	-1.19838	11.1465	10.8259	10.1142	9.4266	10.1284	9.48199
64410	KLHL25	chr15	0.00320704	0.000218768	down	-1.19875	10.1442	9.94041	8.79625	8.93204	8.68234	8.96367
400798	C1orf220	chr1	0.0425271	0.014839	down	-1.19907	6.13968	6.64034	5.17757	5.7	5.12484	4.76133
7678	ZNF124	chr1	0.0163852	0.00357464	down	-1.19928	9.72546	9.59491	8.78554	8.07685	8.55396	8.42727
5864	RAB3A	chr19	0.00404233	0.000324363	down	-1.20062	8.7854	8.60008	7.64054	7.57929	7.29924	7.44939
80150	ASRGL1	chr11	0.0356967	0.0114618	down	-1.2024	10.791	10.2035	9.60201	9.06642	9.5538	8.95715
80148	PQLC1	chr18	0.0123237	0.00225649	down	-1.20254	10.3421	10.4088	9.10471	9.2401	8.85278	9.49407
1008	CDH10	chr5	0.00798566	0.00108133	down	-1.20312	7.67156	7.84094	6.3388	6.68971	6.40474	6.77925
63922	CHTF18	chr16	0.00115332	3.25571e-05	down	-1.20348	11.5151	11.7312	10.4642	10.4483	10.359	10.4073
7027	TFDP1	chr13	0.00687947	0.000835101	down	-1.20527	12.2608	11.7671	10.843	10.7343	10.8813	10.7759
6904	TBCD	chr17	0.0031594	0.000213631	down	-1.20573	12.8133	12.4877	11.5162	11.3719	11.5081	11.3829
28958	COA3	chr17	0.00619484	0.000697469	down	-1.2067	10.3084	10.2856	9.37804	9.00097	9.07307	8.90905
23508	TTC9	chr14	0.00502822	0.000468906	down	-1.20676	8.69795	9.07152	7.55933	7.6197	7.77397	7.75888
580	BARD1	chr2	0.0301194	0.00895998	down	-1.20713	10.3756	9.94027	8.96776	8.59205	9.40397	8.83951
27350	APOBEC3C	chr22	0.0303943	0.00907101	down	-1.20857	6.46711	5.8665	5.32567	4.70482	5.07353	4.72891
8153	RND2	chr17	0.00037043	2.91054e-06	down	-1.20896	11.3668	11.317	10.1409	10.1601	10.1765	10.0542
1290	COL5A2	chr2	0.0211813	0.00529668	down	-1.21014	12.4792	13.0422	11.3211	11.8018	11.3627	11.7167
7001	PRDX2	chr19	0.00198501	8.73785e-05	down	-1.21129	13.9197	13.6604	12.672	12.5822	12.5124	12.5483
10714	POLD3	chr11	0.0224445	0.00581656	down	-1.21159	11.6096	10.9495	10.1724	9.87431	10.318	9.90723
3768	KCNJ12	chr17	0.0382052	0.0126981	down	-1.21202	9.85432	8.92138	8.23921	8.15053	8.37698	7.93659
25864	ABHD14A	chr3	0.0118442	0.00211449	down	-1.21232	9.20946	9.04556	7.6354	8.07932	7.76291	8.18313
2947	GSTM3	chr1	0.0138068	0.00273418	down	-1.21253	10.2788	10.0394	8.7319	9.13034	8.7036	9.22046
890	CCNA2	chr4	0.0142673	0.00287443	down	-1.21277	12.0173	11.7184	10.8606	10.4532	10.8993	10.4072
64754	SMYD3	chr1	0.00292029	0.000181624	down	-1.21477	9.69291	9.49406	8.26732	8.49635	8.27289	8.47832
9401	RECQL4	chr8	0.00156335	5.65266e-05	down	-1.21706	11.7138	11.4642	10.4193	10.3024	10.3612	10.4049
23234	DNAJC9	chr10	0.0075902	0.000998671	down	-1.21709	12.2266	11.917	10.9952	10.6604	11.0282	10.735
4237	MFAP2	chr1	0.00576757	0.000614821	down	-1.21883	12.1584	12.4622	11.1451	11.214	10.8623	11.1445
286151	FBXO43	chr8	0.00195181	8.48974e-05	down	-1.21953	6.90896	6.84094	5.69604	5.49809	5.79176	5.6358
3619	INCENP	chr11	0.0136745	0.00268725	down	-1.22005	11.8432	11.5064	10.7212	10.2125	10.6111	10.2741
79750	ZNF385D	chr3	0.00913835	0.00136581	down	-1.22091	6.15618	5.80212	4.92231	4.69417	4.90384	4.51265
1528	CYB5A	chr18	0.00675835	0.000810824	down	-1.22136	9.06862	8.69455	7.8108	7.45971	7.72085	7.64953
9922	IQSEC1	chr3	0.0456432	0.0164381	down	-1.22154	11.0751	11.6476	9.76759	10.4195	9.8356	10.5365
57026	PDXP	chr22	0.016875	0.00373042	down	-1.22264	10.6578	10.296	9.4255	8.87753	9.47982	9.23425
10951	CBX1	chr17	0.00376071	0.000287943	down	-1.2227	13.5304	13.4523	12.375	12.1274	12.4431	12.1291
5198	PFAS	chr17	0.00675835	0.000811463	down	-1.22392	12.7132	12.261	11.3828	11.2677	11.2817	11.1205
54682	MANSC1	chr12	0.0401921	0.0136512	down	-1.22459	8.06973	8.68598	7.0234	7.4949	6.71179	7.38296
124602	KIF19	chr17	0.0458122	0.0165522	down	-1.22461	6.73504	7.62636	6.36043	5.82735	5.71604	5.92053
4796	TONSL	chr8	0.0118103	0.00210539	down	-1.2254	11.8521	12.2305	10.6883	10.9826	10.5712	11.0215
23240	TMEM131L	chr4	0.00531342	0.000523326	down	-1.22568	10.7726	10.666	9.54056	9.38786	9.7365	9.3097
1063	CENPF	chr1	0.0113292	0.00196889	down	-1.22643	13.4552	13.2913	12.2667	11.9369	12.4518	11.9318
5441	POLR2L	chr11	0.00670421	0.000798923	down	-1.22666	10.6379	10.506	9.27344	9.53991	9.087	9.48095
1622	DBI	chr2	0.0054194	0.000542918	down	-1.22751	11.9632	11.8428	10.9097	10.4742	10.7333	10.5848
167826	OLIG3	chr6	0.000332582	2.18455e-06	down	-1.22814	13.4597	13.4012	12.2746	12.1921	12.1815	12.161
54886	PLPPR1	chr9	0.0256435	0.00706205	down	-1.22846	6.80659	7.54824	6.17757	5.8203	5.73404	6.0639
80307	FER1L4	chr20	0.00743361	0.000964903	down	-1.22866	8.20631	8.57356	6.96464	7.32514	7.08625	7.2691
3835	KIF22	chr16	0.0221182	0.00568351	down	-1.2292	12.3929	11.8814	11.1373	10.6974	11.1561	10.641
2149	F2R	chr5	0.0117148	0.0020748	down	-1.22968	10.8347	10.6179	9.75806	9.22577	9.66333	9.33926
8851	CDK5R1	chr17	0.00272986	0.000157312	down	-1.23022	10.2851	10.146	8.85076	9.08875	9.11369	8.88796
90381	TICRR	chr15	0.00865715	0.00124088	down	-1.23079	11.0152	10.521	9.4815	9.59835	9.67788	9.39137
4255	MGMT	chr10	0.00613215	0.000688464	down	-1.23098	9.26852	8.85695	7.88698	7.89607	7.65072	7.89325
64221	ROBO3	chr11	0.00591023	0.000635361	down	-1.23184	11.9947	12.3963	11.0985	11.0095	10.8159	10.9307
157627	LINC00599	chr8	0.0176859	0.00403149	down	-1.23252	7.26959	6.91909	6.17152	6.02514	5.69024	5.56038
8654	PDE5A	chr4	0.00913404	0.00136457	down	-1.23519	9.12505	8.67612	7.76047	7.62822	7.81865	7.45425
839	CASP6	chr4	0.0185055	0.00429361	down	-1.23536	9.46499	10.0245	8.39813	8.67245	8.23982	8.72722
389941	C1QL3	chr10	0.047034	0.0171664	down	-1.23596	4.63427	4.55168	2.96812	4.02675	3.11933	3.31387
90293	KLHL13	chrX	0.00999246	0.00158877	down	-1.23621	9.31796	9.17368	8.03119	7.84312	8.35055	7.8136
3710	ITPR3	chr6	0.00845092	0.00119976	down	-1.23829	7.671	7.67892	6.48397	6.09314	6.5338	6.63574
10076	PTPRU	chr1	0.019118	0.00453183	down	-1.23977	10.5548	11.1853	9.53355	9.67039	9.41844	9.89882
4854	NOTCH3	chr19	0.0319604	0.0097801	down	-1.24087	13.092	13.4455	11.7104	12.3226	11.6939	12.3846
22881	ANKRD6	chr6	0.0165761	0.00363549	down	-1.24164	10.3239	10.7266	8.97401	9.5204	9.15034	9.48958
1821	DRP2	chrX	0.00477414	0.000432922	down	-1.24222	7.77326	7.55642	6.32461	6.34159	6.35493	6.66935
284018	C17orf58	chr17	0.0262228	0.00729762	down	-1.24375	9.24002	8.44151	7.80514	7.68007	7.38401	7.51885
10439	OLFM1	chr9	0.00488434	0.000449173	down	-1.24487	10.0357	10.1821	8.6616	9.06042	8.95959	8.77436
1466	CSRP2	chr12	0.00581306	0.000623042	down	-1.24545	11.5879	11.126	10.2045	10.1099	10.1203	10.0114
27087	B3GAT1	chr11	0.01648	0.00360274	down	-1.24559	9.70271	9.65724	8.10511	8.82894	8.28675	8.51672
54567	DLL4	chr15	0.0467633	0.0170254	down	-1.24656	7.88187	7.71943	7.00154	6.12471	6.91375	6.17637
79012	CAMKV	chr3	0.000715342	1.25383e-05	down	-1.2473	11.7264	11.6962	10.4751	10.5594	10.3581	10.4634
203286	ANKS6	chr9	0.00289458	0.000179205	down	-1.24822	11.0293	11.0045	9.67106	9.94779	9.6157	9.84029
4678	NASP	chr1	0.0125773	0.00232536	down	-1.2497	14.5804	14.3385	13.4237	13.0192	13.4493	12.9468
6543	SLC8A2	chr19	0.00648341	0.00074921	down	-1.25033	7.61154	7.63432	6.13804	6.65124	6.39546	6.30565
55068	ENOX1	chr13	0.00499843	0.00046357	down	-1.25101	8.52364	8.59292	7.48691	7.43274	7.23585	7.07361
10570	DPYSL4	chr10	0.0018744	7.8281e-05	down	-1.25125	12.1701	12.2758	11.1443	10.9206	10.9496	10.8723
321	APBA2	chr15	0.00294965	0.00018556	down	-1.25139	12.0045	11.9432	10.9327	10.6146	10.7384	10.6043
126017	ZNF813	chr19	0.0223798	0.00578967	down	-1.25139	8.18131	7.89221	7.19467	6.38664	6.84725	6.71293
1663	DDX11	chr12	0.0206142	0.00507783	down	-1.25297	11.4459	11.0517	10.3071	9.60293	10.1401	9.93328
85315	PAQR8	chr6	0.00465508	0.000413724	down	-1.25322	10.0478	9.85265	8.70283	8.92721	8.62812	8.52981
407975	MIR17HG	chr13	0.0324236	0.00997409	down	-1.25358	8.30498	7.77565	7.30759	6.61171	6.57877	6.64886
54962	TIPIN	chr15	0.0163487	0.00355403	down	-1.25422	9.4789	8.98631	8.15362	7.66289	8.17958	7.91745
4902	NRTN	chr19	0.0359883	0.0116134	down	-1.25439	7.59428	7.40922	6.85986	6.09834	5.90069	6.13057
4092	SMAD7	chr18	0.00659677	0.00077464	down	-1.25643	8.69789	8.89499	7.7819	7.31461	7.61119	7.45231
55809	TRERF1	chr6	0.0316371	0.00964037	down	-1.25856	10.2567	10.5623	8.81674	9.59627	8.83443	9.35639
84954	MPND	chr19	0.00661148	0.000776793	down	-1.25873	10.488	10.3883	9.27636	9.26129	8.86072	9.31927
23555	TSPAN15	chr10	0.0221852	0.00571931	down	-1.25974	9.57211	8.96034	8.29005	7.84778	8.14344	7.74468
5627	PROS1	chr3	0.0168201	0.00371069	down	-1.2613	10.4983	11.2096	9.44992	9.63269	9.53122	9.75674
100129075	KTN1-AS1	chr14	0.0201333	0.00489839	down	-1.26394	5.25567	5.27042	3.77547	3.73168	4.48033	4.00894
475	ATOX1	chr5	0.00174362	6.93877e-05	down	-1.26429	9.33755	9.26414	8.08186	8.09014	7.8563	8.11795
2912	GRM2	chr3	0.0123133	0.00224642	down	-1.2666	7.93889	7.84334	6.49199	6.8203	6.29475	6.89101
285590	SH3PXD2B	chr5	0.0109452	0.00185893	down	-1.26917	12.6729	12.3644	11.4637	11.0347	11.4501	11.0494
9498	SLC4A8	chr12	0.00151394	5.347e-05	down	-1.27007	10.7621	10.6991	9.58225	9.384	9.53339	9.34262
1959	EGR2	chr10	0.000953375	2.17751e-05	down	-1.27201	8.51474	8.36836	7.25352	7.09332	7.11933	7.21199
29028	ATAD2	chr8	0.0222098	0.00572851	down	-1.27316	12.0456	11.6094	10.7042	10.2526	10.9204	10.3401
104644205	ENPP7P13	chr16	0.0226852	0.00591985	down	-1.27362	7.71038	7.81518	6.29005	6.6821	6.09661	6.88786
9379	NRXN2	chr11	0.03669	0.0119814	down	-1.27366	10.8059	10.9459	9.19111	9.99656	9.26381	9.9574
2287	FKBP3	chr14	0.00576059	0.000611915	down	-1.27549	12.3009	12.1712	11.0422	10.8334	11.2049	10.7619
375616	KCP	chr7	0.00745022	0.00096966	down	-1.27565	6.61593	6.96483	5.51971	5.73555	5.51837	5.2853
9232	PTTG1	chr5	0.0417707	0.0144431	down	-1.27611	11.4853	10.9261	10.2987	9.55094	10.2537	9.61502
4522	MTHFD1	chr14	0.0107854	0.00179873	down	-1.27666	12.9055	12.3316	11.3612	11.2966	11.5153	11.1944
92241	RCSD1	chr1	0.0114003	0.00199923	down	-1.27825	6.89679	7.3291	5.68236	5.97784	6.05597	5.62263
9127	P2RX6	chr22	0.0300504	0.00892643	down	-1.27893	6.00701	6.45856	5.05558	5.02675	4.44126	5.29185
8863	PER3	chr1	0.0447664	0.0159868	down	-1.28187	8.86735	9.12899	7.31985	8.26452	7.34036	7.94047
157313	CDCA2	chr8	0.0233413	0.00620003	down	-1.28457	10.7732	10.0743	9.24527	8.92256	9.42188	8.96697
10072	DPP3	chr11	0.00297266	0.000188521	down	-1.28597	11.0656	11.0499	9.9061	9.60286	9.91007	9.66822
4811	NID1	chr1	0.0177902	0.00406919	down	-1.2863	11.6123	11.1128	10.3955	9.85924	10.1896	9.86082
10351	ABCA8	chr17	0.0328939	0.0101887	down	-1.2868	4.62499	4.60572	3.29005	3.92114	2.92669	3.17637
79754	ASB13	chr10	0.0156168	0.00327716	down	-1.288	10.1707	10.154	8.66624	9.11765	8.5435	9.16997
5983	RFC3	chr13	0.0499832	0.0186841	down	-1.28821	11.2177	10.717	10.1128	9.21614	10.03	9.35759
55559	HAUS7	chrX	0.00857025	0.00122235	down	-1.2901	9.71617	9.13035	8.10595	8.10107	8.09088	8.23473
83593	RASSF5	chr1	0.0400239	0.0135765	down	-1.292	7.04716	7.25381	5.42819	6.19667	5.51165	6.29739
11113	CIT	chr12	0.0135906	0.00265339	down	-1.29252	11.6492	11.2323	10.3113	10.0636	10.3809	9.83715
191	AHCY	chr20	0.00869178	0.00124976	down	-1.2927	14.0083	13.5492	12.6751	12.2979	12.5622	12.4092
101929188	LOC101929188	chr6	0.00722212	0.000917427	down	-1.29306	5.96092	5.99804	4.8261	4.37787	4.6429	4.89884
3146	HMGB1	chr13	0.0240531	0.00647643	down	-1.2932	14.8707	14.5632	13.6885	13.0989	13.7719	13.1356
27345	KCNMB4	chr12	0.0254363	0.00698229	down	-1.29377	8.8278	9.27806	7.55683	8.12155	7.39793	7.96035
201254	CENPX	chr17	0.00282689	0.000170896	down	-1.29415	10.6422	10.4738	9.33822	9.2208	9.08694	9.40953
78999	LRFN4	chr11	0.00720203	0.00091159	down	-1.29463	10.1709	10.2395	8.64407	9.07524	8.7931	9.12972
80114	BICC1	chr10	0.00151164	5.31938e-05	down	-1.29525	8.58032	8.82429	7.31546	7.40526	7.43222	7.47527
5613	PRKX	chrX	0.00227087	0.000112695	down	-1.29586	10.7285	10.9151	9.50582	9.68173	9.38729	9.52878
55544	RBM38	chr20	0.0038361	0.000300819	down	-1.29598	10.7703	10.6901	9.24075	9.63248	9.34076	9.52289
51166	AADAT	chr4	0.00515385	0.000495588	down	-1.29622	10.5504	10.2629	9.03785	9.08682	9.34591	8.97121
2584	GALK1	chr17	0.0179335	0.00411813	down	-1.30067	8.36086	8.02562	6.77547	7.00777	6.53338	7.25365
3795	KHK	chr2	0.0132494	0.00252334	down	-1.30491	8.82076	8.17781	7.26212	7.3384	7.00034	7.17666
9319	TRIP13	chr5	0.0224433	0.00581334	down	-1.30513	10.6792	10.2485	9.40781	8.85508	9.47134	8.90058
3208	HPCA	chr1	0.0407079	0.0139235	down	-1.30516	4.96092	4.77565	3.29005	3.57929	4.2068	3.17637
155066	ATP6V0E2	chr7	0.0279806	0.00801944	down	-1.30613	11.1194	10.3636	9.72276	9.28542	9.57547	9.1579
2175	FANCA	chr16	0.00778199	0.0010377	down	-1.3066	11.0633	10.5777	9.66329	9.39703	9.39399	9.60128
79956	ERMP1	chr9	0.0147758	0.00301211	down	-1.30751	9.3909	9.54734	7.8261	7.99022	8.33365	8.49649
55215	FANCI	chr15	0.0274277	0.00779204	down	-1.30765	12.396	11.8411	11.0223	10.6013	11.1553	10.4647
81620	CDT1	chr16	0.0244345	0.00659837	down	-1.30888	12.1143	11.6498	10.9843	10.3239	10.704	10.2805
51155	JPT1	chr17	0.0221852	0.00571865	down	-1.30932	12.9536	12.547	11.8209	11.1724	11.6146	11.156
30851	TAX1BP3	chr17	0.00167139	6.38981e-05	down	-1.31181	9.79648	9.87855	8.40256	8.63932	8.43836	8.62258
134147	CMBL	chr5	0.0140819	0.00282255	down	-1.31239	10.8006	10.8932	9.28394	9.70778	9.26611	9.88024
8420	SNHG3	chr1	0.0335378	0.010507	down	-1.31392	11.8271	11.6237	10.1954	10.7791	9.914	10.7576
80178	C16orf59	chr16	0.00745022	0.000969931	down	-1.31425	10.3072	9.9034	8.91154	8.55966	8.93748	8.75559
140706	CCM2L	chr20	0.0119607	0.00214069	down	-1.31434	5.49798	5.06806	4.21604	3.85682	3.7043	4.09755
6573	SLC19A1	chr21	0.00222784	0.000108118	down	-1.31442	9.87813	9.65765	8.33979	8.43274	8.43347	8.60788
899	CCNF	chr16	0.0134373	0.0025903	down	-1.31626	11.2156	10.8816	10.0025	9.55764	9.92388	9.44542
701	BUB1B	chr15	0.0131507	0.00249182	down	-1.31634	12.1922	11.8973	11.014	10.5005	10.9167	10.4823
27289	RND1	chr12	0.00696247	0.000857633	down	-1.31825	9.65168	9.38658	8.10113	8.39584	7.95854	8.348
109	ADCY3	chr2	0.00741324	0.000954605	down	-1.32077	10.4944	10.074	9.03254	8.94115	8.74261	9.13746
57540	DISP3	chr1	0.00444085	0.00038303	down	-1.32125	10.295	10.6608	9.31184	9.18324	9.11086	9.02054
7107	GPR137B	chr1	0.0172755	0.00387574	down	-1.32178	7.71459	7.76069	6.90221	6.12999	6.27266	6.35858
4248	MGAT3	chr22	0.00467515	0.000419426	down	-1.32189	10.337	9.93065	8.71407	8.80723	8.7634	8.96297
65055	REEP1	chr2	0.00481494	0.000439725	down	-1.32207	8.62965	8.49244	7.03421	7.43025	7.11933	7.37211
51529	ANAPC11	chr17	0.0153812	0.00320294	down	-1.3225	10.9284	10.163	9.3053	9.12888	9.18722	9.27151
253738	EBF3	chr10	0.0131227	0.00247503	down	-1.32273	9.58162	9.91036	8.70995	8.2329	8.5961	8.1541
23066	CAND2	chr3	0.00609542	0.000679233	down	-1.32625	9.98509	9.74292	8.3722	8.65254	8.36699	8.75928
79762	C1orf115	chr1	0.0134504	0.00259368	down	-1.32734	8.29119	8.52657	7.05558	6.68971	7.2068	7.37408
4037	LRP3	chr19	0.00346595	0.000249291	down	-1.32793	11.0311	10.8853	9.82231	9.41911	9.65729	9.62232
57595	PDZD4	chrX	0.00233206	0.000119245	down	-1.32875	11.3365	11.2326	9.86113	9.99991	9.82521	10.1369
50628	GEMIN4	chr17	0.00626195	0.000709897	down	-1.32966	10.9048	10.4697	9.50404	9.25353	9.44651	9.22641
2827	GPR3	chr1	0.00431838	0.000370163	down	-1.33009	7.96879	7.93671	6.42755	6.88141	6.54355	6.63811
5888	RAD51	chr15	0.0275063	0.00783566	down	-1.33144	9.72512	8.82046	8.0011	7.68971	8.09088	7.98372
25840	METTL7A	chr12	0.00503705	0.000471134	down	-1.33151	8.08841	8.26538	6.96247	7.05291	6.66623	6.69993
2261	FGFR3	chr4	0.0418029	0.0144753	down	-1.33152	12.7556	12.5549	11.8833	10.9517	11.5526	10.9072
56992	KIF15	chr3	0.0331627	0.0103361	down	-1.33156	11.7316	11.4851	10.5544	9.87434	10.7283	9.95012
100128885	LOC100128885	chr7	0.0150287	0.00309142	down	-1.33253	6.46678	5.82812	4.61197	5.06659	4.81977	4.76133
283514	SIAH3	chr13	0.0499479	0.0186559	down	-1.3331	5.02232	5.20243	4.36043	4.00152	3.57877	3.17637
63898	SH2D4A	chr8	0.0112881	0.00195966	down	-1.33501	5.10033	5.19069	3.55308	3.8203	4.2068	3.6618
808	CALM3	chr19	0.000582902	8.66637e-06	down	-1.33519	14.3146	14.2247	13.0415	12.8983	12.9206	12.8775
10460	TACC3	chr4	0.0120622	0.00217595	down	-1.33557	12.8549	12.4613	11.527	11.1221	11.548	11.093
4808	NHLH2	chr1	0.0214677	0.00541559	down	-1.336	9.24543	8.94513	8.15431	7.62654	7.91311	7.34315
2177	FANCD2	chr3	0.0237388	0.00634167	down	-1.33686	11.6608	11.2112	10.3522	9.72562	10.4236	9.89525
1854	DUT	chr15	0.00119442	3.47972e-05	down	-1.33726	11.0962	10.831	9.6644	9.61386	9.63653	9.59065
150864	FAM117B	chr2	0.000610724	9.51487e-06	down	-1.33855	10.3496	10.3895	8.9514	8.99881	9.02871	9.14526
3925	STMN1	chr1	0.0415673	0.0143422	down	-1.33891	14.5735	14.3777	13.5316	12.7807	13.5639	12.6705
94015	TTYH2	chr17	0.00566872	0.000592126	down	-1.33944	10.5124	10.6312	9.11363	9.53065	9.05491	9.23011
5357	PLS1	chr3	0.00718819	0.000906168	down	-1.34031	8.72408	8.32004	6.95612	7.14831	7.36726	7.25532
285973	ATG9B	chr7	0.0102691	0.00166651	down	-1.34157	6.86762	6.76924	5.39607	5.81866	5.15836	5.53434
6538	SLC6A11	chr3	0.022892	0.00600922	down	-1.34239	7.64752	7.28129	5.7883	6.18595	5.92239	6.59141
22941	SHANK2	chr11	0.0366522	0.0119528	down	-1.34284	8.46422	8.23021	6.78139	7.24345	6.49437	7.4983
84107	ZIC4	chr3	0.0045712	0.000400378	down	-1.34495	11.4151	11.8241	10.2845	10.3026	10.1261	10.3854
6628	SNRPB	chr20	0.00938516	0.00141904	down	-1.34717	13.5015	12.9605	11.9993	11.7381	12.0331	11.7649
4320	MMP11	chr22	0.00648877	0.000750248	down	-1.34901	8.96692	8.66297	7.61197	7.24667	7.64811	7.35699
5818	NECTIN1	chr11	0.00358221	0.000263734	down	-1.34977	11.9336	12.3421	10.7488	10.8471	10.7079	10.8484
93611	FBXO44	chr1	0.0430437	0.0150862	down	-1.3499	10.6566	10.9879	9.18837	9.77871	8.95907	9.96315
976	ADGRE5	chr19	0.00378286	0.000291555	down	-1.35076	6.57061	6.72593	5.32567	5.08887	5.51165	5.26383
100129034	LOC100129034	chr9	0.0342786	0.0108496	down	-1.35088	8.77611	8.02717	7.01685	7.13519	6.62375	7.42725
116969	ART5	chr11	0.0498397	0.0185845	down	-1.35133	4.49625	5.23022	3.77547	2.88663	3.81977	3.56572
57648	KIAA1522	chr1	0.0426502	0.0149122	down	-1.35144	10.6758	11.4134	9.39687	10.065	9.31651	9.99437
1943	EFNA2	chr19	0.00138357	4.52985e-05	down	-1.35152	9.70617	9.47058	8.27126	8.25866	8.28926	8.12824
55038	CDCA4	chr14	0.0158613	0.00338367	down	-1.35422	11.4855	10.9648	10.0929	9.75237	10.0764	9.56212
90557	CCDC74A	chr2	0.0454664	0.0163393	down	-1.35569	9.55853	9.55555	8.14242	8.60017	7.50524	8.55755
2846	LPAR4	chrX	0.00110623	2.94279e-05	down	-1.35617	9.17088	9.15237	7.84345	7.67706	7.93486	7.76645
5982	RFC2	chr7	0.00718282	0.000904309	down	-1.35658	11.7218	11.2636	10.281	10.1302	10.2115	9.92187
27143	PALD1	chr10	0.00942964	0.00143273	down	-1.35736	10.3807	9.73124	8.66609	8.78164	8.70076	8.64598
402665	IGLON5	chr19	0.0031536	0.00021041	down	-1.35825	9.45788	9.50428	8.33675	8.17083	7.93529	8.04844
9545	RAB3D	chr19	0.00566387	0.000590625	down	-1.36066	9.64801	9.32224	7.87536	8.28978	8.16373	8.16899
80775	TMEM177	chr2	0.00425752	0.00036116	down	-1.36179	9.83362	9.41308	8.3064	8.11798	8.30185	8.32001
149461	CLDN19	chr1	0.0403363	0.0137158	down	-1.36183	4.72687	5.73501	3.55308	3.8203	3.92669	4.17637
117581	TWIST2	chr2	0.0486564	0.0180282	down	-1.3628	5.60729	5.60572	3.67507	3.92721	4.76319	4.60933
113130	CDCA5	chr11	0.0191405	0.00454886	down	-1.36491	11.8856	11.186	10.2856	9.93864	10.4271	10.0321
114798	SLITRK1	chr13	0.00681367	0.000823384	down	-1.36583	6.29534	6.52856	4.92231	5.28978	5.16373	4.80864
6525	SMTN	chr22	0.0122574	0.00223012	down	-1.3661	9.2331	9.3181	7.73697	8.18362	7.57168	8.14574
9696	CROCC	chr1	0.0446477	0.0159202	down	-1.36633	12.099	12.7411	10.6459	11.4555	10.7097	11.4038
26774	SNORD80	chr1	0.00372904	0.000283485	down	-1.36725	5.92173	6.14063	4.84769	4.45155	4.65279	4.70372
1267	CNP	chr17	0.000422414	3.795e-06	down	-1.36767	12.2894	12.1372	10.8772	10.8659	10.8074	10.8321
4249	MGAT5	chr2	0.0314874	0.00957447	down	-1.36818	11.3808	11.807	9.84053	10.5731	9.90765	10.5815
249	ALPL	chr1	0.0074128	0.000954071	down	-1.36825	13.1069	13.2832	11.6988	12.0554	11.5574	11.9957
400745	SH2D5	chr1	0.0174108	0.00392628	down	-1.36855	8.53767	8.28068	7.33444	7.0827	6.56228	7.18309
54935	DUSP23	chr1	0.01874	0.0043842	down	-1.36864	7.78868	7.583	6.25352	6.39068	5.88752	6.73709
9717	SEC14L5	chr16	0.0471383	0.0172313	down	-1.36987	7.18367	6.54432	6.08359	5.16425	5.11933	5.60933
84518	CNFN	chr19	0.00749347	0.000976527	down	-1.37005	5.72276	5.82812	4.29005	4.47741	4.1417	4.71242
55374	TMCO6	chr5	0.00233206	0.000118665	down	-1.3722	9.49861	9.16293	8.02242	8.00983	7.92025	7.88176
118427	OLFM3	chr1	0.00557343	0.000574729	down	-1.374	6.08122	6.59062	4.92231	4.87475	5.02623	5.02437
9094	UNC119	chr17	0.00121018	3.55661e-05	down	-1.37403	10.5283	10.5476	9.29717	9.17639	9.01366	9.16846
10383	TUBB4B	chr9	0.00612278	0.000685477	down	-1.37425	13.8189	13.3324	12.3776	12.1372	12.1425	12.1485
401052	LOC401052	chr3	0.0486353	0.018011	down	-1.37429	6.10561	6.16118	4.54492	4.8203	5.45918	4.21199
57146	TMEM159	chr16	0.00185018	7.63159e-05	down	-1.37574	9.79559	9.52318	8.3118	8.33175	8.33122	8.15983
79158	GNPTAB	chr12	0.00773485	0.00102454	down	-1.37592	9.23593	9.69045	7.8386	8.24312	8.1417	8.12563
84254	CAMKK1	chr17	0.0094684	0.00144448	down	-1.37608	8.51596	8.58547	6.99007	7.39086	6.88959	7.42802
25786	DGCR11	chr22	0.00736426	0.000944187	down	-1.37784	6.47005	6.49554	5.19924	5.40526	4.97732	4.83799
10848	PPP1R13L	chr19	0.00415287	0.000341255	down	-1.37893	7.53774	7.78994	6.20596	6.191	6.2068	6.53585
54939	COMMD4	chr15	0.00368478	0.000277617	down	-1.3807	11.4029	10.9448	9.80483	9.77146	9.80054	9.79574
284338	PRR19	chr19	0.0199847	0.00485088	down	-1.38159	8.87186	8.68037	7.74573	7.54888	6.88999	7.3935
340348	TSPAN33	chr7	0.00885375	0.00129506	down	-1.38233	8.61286	8.68642	7.04493	7.41448	7.0382	7.57165
891	CCNB1	chr5	0.0101255	0.00162625	down	-1.38338	12.8897	12.475	11.4898	11.0802	11.5054	11.1204
389058	SP5	chr2	0.00522114	0.000505424	down	-1.38564	10.7777	10.7962	9.46697	9.36634	9.64533	9.12667
2289	FKBP5	chr6	0.0282565	0.00815133	down	-1.38625	11.3026	10.7703	10.007	9.30618	9.93215	9.35551
8883	NAE1	chr16	0.0247989	0.00673195	down	-1.3875	12.14	11.62	10.8289	10.1195	10.749	10.2726
5050	PAFAH1B3	chr19	0.00415287	0.000340953	down	-1.38857	11.5466	11.5046	10.2388	10.2908	9.85118	10.1674
64388	GREM2	chr1	0.018897	0.00444657	down	-1.3898	6.32813	6.92765	5.45997	5.44179	4.87422	5.17637
348262	MCRIP1	chr17	0.000579821	8.30413e-06	down	-1.3899	11.989	11.8677	10.5486	10.5561	10.4428	10.6063
8318	CDC45	chr22	0.0306456	0.00918024	down	-1.39007	10.2941	9.78852	9.05438	8.16044	8.86544	8.52459
4254	KITLG	chr12	0.037756	0.0125026	down	-1.3925	10.2914	10.2928	8.37582	9.42286	8.62117	9.17862
116151	FAM210B	chr20	0.00261848	0.000144796	down	-1.39568	10.516	10.3654	9.12799	9.04838	9.1719	8.83172
501	ALDH7A1	chr5	0.00265128	0.0001485	down	-1.39639	12.6316	12.7948	11.2105	11.4431	11.1652	11.4483
4172	MCM3	chr6	0.00635633	0.000726084	down	-1.39969	13.4101	12.9031	11.8771	11.6624	11.8391	11.649
1628	DBP	chr19	0.0177399	0.00404624	down	-1.40155	8.45426	8.36828	6.57298	7.22171	6.86753	7.37667
89891	WDR34	chr9	0.000769523	1.45493e-05	down	-1.40167	11.6488	11.4387	10.1145	10.1912	10.0943	10.1685
2013	EMP2	chr16	0.00277634	0.000162091	down	-1.40182	10.8525	10.732	9.30871	9.59844	9.22817	9.42646
9843	HEPH	chrX	0.00567909	0.000595872	down	-1.40365	10.8108	11.3337	9.66094	9.61707	9.61219	9.78418
847	CAT	chr11	0.00627612	0.000712313	down	-1.4037	9.92139	9.78437	8.74532	8.48532	8.19323	8.37285
148641	SLC35F3	chr1	0.0327365	0.0101104	down	-1.40912	5.93561	5.76223	4.29005	5.11986	4.14908	4.20022
9787	DLGAP5	chr14	0.0429522	0.0150405	down	-1.41063	11.7756	11.3771	10.4901	9.82137	10.6739	9.67746
203068	TUBB	chr6	0.00714683	0.000897071	down	-1.41102	17.0971	16.8556	15.8267	15.3702	15.6959	15.3685
9781	RNF144A	chr2	0.00285444	0.000174769	down	-1.41285	11.608	11.8078	10.1248	10.4633	10.2187	10.3735
388228	SBK1	chr16	0.0042575	0.000358603	down	-1.4134	12.134	12.3387	11.0016	10.6196	10.958	10.7126
404217	CTXN1	chr19	0.0255849	0.0070393	down	-1.41577	11.2008	11.8637	9.86919	10.3645	9.80598	10.4261
23218	NBEAL2	chr3	0.0291493	0.00852162	down	-1.41745	10.44	10.9903	9.10208	9.6755	8.85749	9.5556
3833	KIFC1	chr6	0.0258719	0.00716162	down	-1.41771	12.3742	11.7549	10.9478	10.316	10.9345	10.3891
5315	PKM	chr15	0.00995698	0.00158185	down	-1.41792	15.4604	14.8743	13.9615	13.6098	13.7992	13.6272
9132	KCNQ4	chr1	0.0204925	0.00503027	down	-1.41945	8.46207	7.91558	6.54101	6.88141	6.48775	7.16732
84216	TMEM117	chr12	0.00199203	8.81083e-05	down	-1.42075	7.64811	7.62025	6.11786	6.10475	6.2068	6.4243
159371	SLC35G1	chr10	0.00306251	0.00019639	down	-1.42339	8.90102	9.09446	7.49364	7.38976	7.73036	7.68361
51181	DCXR	chr17	0.00573938	0.000608103	down	-1.42466	10.9771	11.1098	9.63517	9.77198	9.29388	9.77415
8313	AXIN2	chr17	0.028875	0.00841733	down	-1.42476	13.0607	13.8173	11.757	12.3143	11.7175	12.2681
23129	PLXND1	chr3	0.0189355	0.00446051	down	-1.42748	8.4638	8.14441	6.80101	6.5131	6.82752	7.36488
57692	MAGEE1	chrX	0.00271744	0.000155872	down	-1.42915	8.89406	8.77899	7.19533	7.53771	7.36251	7.53392
114757	CYGB	chr17	0.0392288	0.0132204	down	-1.43189	4.52482	5.30616	3.29005	3.02675	3.76319	3.85444
84823	LMNB2	chr19	0.000344613	2.4198e-06	down	-1.43212	13.646	13.7121	12.3323	12.2453	12.1975	12.2126
8999	CDKL2	chr4	0.00807064	0.00110399	down	-1.43811	7.42623	7.91962	5.96812	6.30813	6.36726	6.29576
2983	GUCY1B3	chr4	0.00314532	0.000208391	down	-1.43813	9.43086	9.2676	8.09497	7.98868	7.8608	7.69993
5118	PCOLCE	chr7	0.00265128	0.000149173	down	-1.43889	9.23447	9.30775	7.90578	7.899	7.5837	7.94041
2948	GSTM4	chr1	0.00887343	0.00130505	down	-1.43902	8.84933	8.56718	7.18719	7.02274	7.23748	7.62955
23636	NUP62	chr19	0.0057861	0.000619407	down	-1.44018	12.981	12.6113	11.6108	11.2578	11.3554	11.1999
81610	FAM83D	chr20	0.0180689	0.00415389	down	-1.44184	10.6769	10.1144	9.02679	8.97161	9.26534	8.55144
84296	GINS4	chr8	0.00395391	0.000313948	down	-1.44227	10.9898	10.7064	9.47388	9.23416	9.60319	9.3121
79709	COLGALT1	chr19	0.0042575	0.000358295	down	-1.44296	12.0464	11.7362	10.3233	10.5517	10.2931	10.6254
127703	C1orf216	chr1	0.00551192	0.000562346	down	-1.44329	8.84652	8.48297	7.02107	7.44682	7.24862	7.16928
55789	DEPDC1B	chr5	0.0350665	0.0111957	down	-1.44873	11.305	10.7381	9.84019	9.15603	10.0348	9.26029
5909	RAP1GAP	chr1	0.00822301	0.00114516	down	-1.44925	9.20576	8.57311	7.55115	7.37127	7.48536	7.35296
399669	ZNF321P	chr19	0.0231025	0.00610209	down	-1.44966	6.11869	6.11535	5.23123	4.7156	4.44126	4.28136
409	ARRB2	chr17	0.00322939	0.000222056	down	-1.44974	11.3383	10.8917	9.69216	9.70766	9.61916	9.64201
64168	NECAB1	chr8	0.0382603	0.0127263	down	-1.4508	6.93828	6.40641	4.68123	5.00136	5.60914	5.59445
130271	PLEKHH2	chr2	0.00888263	0.00130899	down	-1.45171	7.03727	7.43588	5.61197	5.95275	5.55804	6.01669
84913	ATOH8	chr2	0.00132189	4.17651e-05	down	-1.45184	9.64056	9.541	8.25098	8.20857	7.97732	8.11889
4830	NME1	chr17	0.0163852	0.00356801	down	-1.45218	12.4611	11.7094	10.8993	10.449	10.6498	10.5342
3815	KIT	chr4	0.0395809	0.013378	down	-1.45309	11.5708	11.9872	9.90011	10.7669	9.9105	10.7261
7852	CXCR4	chr2	0.0113361	0.00197483	down	-1.45555	10.9805	10.2147	9.1321	9.09486	9.15246	9.18879
5420	PODXL	chr7	0.00281768	0.000169784	down	-1.45673	11.3913	11.2821	9.75458	10.1199	9.76042	9.88486
2771	GNAI2	chr3	0.00142998	4.78318e-05	down	-1.45826	13.5284	13.2802	12.0531	11.9481	11.8454	11.9377
10392	NOD1	chr7	0.016358	0.00355815	down	-1.45837	9.14275	8.8905	7.53825	7.65978	7.09661	7.93836
4638	MYLK	chr3	0.0280777	0.00806938	down	-1.4595	10.2364	9.50413	8.61375	8.17466	8.77727	8.07739
4889	NPY5R	chr4	0.0268301	0.00754963	down	-1.45976	5.48318	5.54739	4.05558	3.57929	4.64535	3.94191
64641	EBF2	chr8	0.01361	0.00266088	down	-1.46073	8.25127	8.90629	7.35487	7.13872	7.13614	6.84246
84250	SLF1	chr5	0.000915183	2.00543e-05	down	-1.46205	10.0301	9.85362	8.42344	8.45777	8.43788	8.60026
7516	XRCC2	chr7	0.00180785	7.38707e-05	down	-1.46207	9.85618	9.78933	8.3762	8.22838	8.55605	8.2821
7070	THY1	chr11	0.0258662	0.00714839	down	-1.46491	9.67251	8.82812	8.00337	7.74736	7.9742	7.41668
10100	TSPAN2	chr1	0.028175	0.0081052	down	-1.46511	7.98853	8.3291	6.05558	6.94004	6.80584	6.97338
8470	SORBS2	chr4	0.0387694	0.0129706	down	-1.46517	10.8807	11.2704	9.13428	10.0404	9.24216	10.0247
111	ADCY5	chr3	0.0102061	0.0016494	down	-1.46566	8.25018	8.95254	7.05027	7.05283	7.24862	7.19108
25804	LSM4	chr19	0.00166836	6.33323e-05	down	-1.4668	12.703	12.3679	11.109	11.0799	11.0663	11.0193
273	AMPH	chr7	0.000273854	1.6194e-06	down	-1.46831	10.9932	11.0546	9.57697	9.52919	9.49322	9.62306
286749	STON1-GTF2A1L	chr2	0.00869178	0.00124977	down	-1.46952	6.88827	7.4564	5.62282	5.68213	5.56615	5.94016
402	ARL2	chr11	0.00985653	0.00154683	down	-1.46976	11.6486	11.0176	10.0722	9.70864	9.86417	9.80825
641	BLM	chr15	0.0456432	0.0164338	down	-1.47505	11.0134	10.5025	9.74765	8.83868	9.70578	8.83953
65108	MARCKSL1	chr1	0.00742793	0.000960292	down	-1.47536	15.2769	15.1873	13.9825	13.534	13.9913	13.5191
10535	RNASEH2A	chr19	0.0136222	0.00266664	down	-1.47929	11.5123	10.9119	9.86673	9.65523	9.97916	9.43007
83872	HMCN1	chr1	0.00654204	0.000762918	down	-1.47946	9.01227	8.61509	7.16779	7.25941	7.6184	7.29128
6240	RRM1	chr11	0.0347674	0.0110782	down	-1.47997	13.0385	12.6393	11.7332	10.9325	11.7979	10.9721
7023	TFAP4	chr16	0.015053	0.00310547	down	-1.48033	10.6306	9.85429	8.75974	8.96057	8.55175	8.77628
114784	CSMD2	chr1	0.0292402	0.00856515	down	-1.48187	8.53515	8.13066	6.90856	6.31625	7.37654	6.80281
22821	RASA3	chr13	0.00986972	0.00155182	down	-1.48247	10.458	9.97489	8.99259	8.54402	8.86205	8.5372
23149	FCHO1	chr19	0.00312577	0.000204892	down	-1.48298	10.5745	10.3502	9.05144	9.03879	8.73576	9.09152
8407	TAGLN2	chr1	0.00576059	0.000613529	down	-1.48392	11.1124	10.5301	9.31574	9.32385	9.40965	9.30015
152877	FAM53A	chr4	0.0443425	0.0157811	down	-1.48746	7.42751	6.81258	5.11107	6.07173	5.31573	6.03181
5881	RAC3	chr17	0.0068258	0.00082573	down	-1.4889	11.5158	11.0851	9.92131	9.74062	9.57511	10.0092
27065	NSG1	chr4	0.00289914	0.000179748	down	-1.49059	10.0489	9.92798	8.72229	8.42325	8.30861	8.53721
10326	SIRPB1	chr20	0.0426146	0.014897	down	-1.49084	6.47932	5.52856	4.98307	4.10475	4.32879	4.6358
6480	ST6GAL1	chr3	0.00891087	0.00131737	down	-1.49114	10.2778	10.0273	8.92328	8.4708	8.86876	8.38286
101927178	LOC101927178	chr14	0.00309459	0.000200044	down	-1.49169	6.22062	6.17454	4.61251	4.62916	4.98553	4.59636
653483	AFDN-AS1	chr6	0.0283704	0.008197	down	-1.49653	6.90619	7.79993	5.55308	5.80692	5.81977	6.24636
5827	PXMP2	chr12	0.00293063	0.00018321	down	-1.49703	9.52893	9.25295	7.80373	7.75456	7.93651	8.08081
7077	TIMP2	chr17	0.00717113	0.000902168	down	-1.49705	10.9832	11.1269	9.4024	9.82001	9.27333	9.73619
10669	CGREF1	chr2	0.0149903	0.00307805	down	-1.49866	7.35663	6.99434	5.26534	5.7531	6.06358	5.6253
2786	GNG4	chr1	0.0311246	0.00940198	down	-1.499	11.2384	10.6016	9.78147	9.11562	9.76154	9.02523
83543	AIF1L	chr9	0.00103187	2.52714e-05	down	-1.50513	12.9284	12.6476	11.2802	11.2996	11.3073	11.2443
79953	SYNDIG1	chr20	0.00764377	0.0010104	down	-1.5067	8.0633	8.50458	6.8261	6.71977	6.52873	7.03435
79644	SRD5A3	chr4	0.00662814	0.000780033	down	-1.50959	9.95531	9.87885	8.20321	8.74191	8.20104	8.4838
85397	RGS8	chr1	0.00415287	0.000340825	down	-1.51072	8.5632	8.71791	7.39857	7.13108	7.09088	6.89884
54437	SEMA5B	chr3	0.00780182	0.00104185	down	-1.51151	11.8895	11.3896	10.3798	10.0188	10.1695	9.94407
3455	IFNAR2	chr21	0.000610724	9.47476e-06	down	-1.51309	9.44718	9.32799	7.92522	7.96073	7.78894	7.82306
79822	ARHGAP28	chr18	0.00577548	0.000616036	down	-1.51739	9.71734	9.91907	8.18208	8.61371	8.07339	8.33409
23589	CARHSP1	chr16	0.00804021	0.00109458	down	-1.51794	12.2347	11.6338	10.6153	10.2769	10.4198	10.3532
1508	CTSB	chr8	0.000166198	4.71302e-07	down	-1.5204	11.9896	11.8734	10.404	10.4209	10.401	10.4184
57172	CAMK1G	chr1	0.00541654	0.000541794	down	-1.5209	7.57397	7.55886	5.73875	6.32931	6.05007	6.0639
256435	ST6GALNAC3	chr1	0.00829346	0.00116016	down	-1.52204	11.0425	10.3643	9.17381	9.18125	9.28934	9.08095
140885	SIRPA	chr20	0.00145177	4.9954e-05	down	-1.52248	10.0783	9.89247	8.55714	8.34104	8.38469	8.56879
647946	MIR924HG	chr18	0.0455752	0.0163919	down	-1.52296	7.35785	6.69319	5.68236	5.46993	6.02623	4.83172
9770	RASSF2	chr20	0.0100065	0.00159297	down	-1.52366	10.964	10.6047	9.60196	9.0305	9.36913	9.04117
127281	FAM213B	chr1	0.0189529	0.00446705	down	-1.52375	11.3827	11.2285	9.5142	10.1528	9.36725	10.0932
344838	PAQR9	chr3	0.0432568	0.0152107	down	-1.52938	5.02232	4.82812	3.29005	3.70482	3.92669	2.6618
7036	TFR2	chr7	0.0108289	0.00181529	down	-1.52982	6.74697	5.98192	4.8261	4.95622	4.74757	4.80864
6470	SHMT1	chr17	0.00250393	0.00013398	down	-1.53129	10.7506	10.3868	8.96896	8.97199	9.03882	9.16987
7045	TGFBI	chr5	0.00639403	0.0007327	down	-1.53323	7.10692	6.87874	5.66856	5.24914	5.67392	5.24676
79006	METRN	chr16	0.00362227	0.000269541	down	-1.53585	12.2981	11.969	10.5543	10.6911	10.3954	10.75
54958	TMEM160	chr19	0.0239173	0.00641709	down	-1.53771	7.879	7.94315	5.8334	6.17918	6.75067	6.7302
2542	SLC37A4	chr11	0.00145177	4.9161e-05	down	-1.53842	11.394	11.196	9.90085	9.71369	9.78239	9.62932
107	ADCY1	chr7	0.0104819	0.00171929	down	-1.53867	9.51061	9.11879	7.38597	7.77076	7.92884	8.01854
10376	TUBA1B	chr12	0.00591572	0.000638239	down	-1.54034	16.4861	16.0199	14.9359	14.5871	14.7504	14.5772
56953	NT5M	chr17	0.0357011	0.0114655	down	-1.54099	8.33194	7.22236	6.41324	6.44778	6.2068	5.87681
2004	ELK3	chr12	0.00942964	0.00143271	down	-1.54405	8.06185	7.89932	6.44385	6.02675	6.74869	6.52687
441459	ANKRD18B	chr9	0.00525199	0.000510779	down	-1.54482	7.87938	7.60948	6.38597	6.16425	6.3385	5.90972
84957	RELT	chr11	0.0062184	0.000701932	down	-1.54524	9.53505	9.10149	8.01439	7.58746	7.83466	7.65561
389610	XKR5	chr8	0.00250393	0.000134427	down	-1.54594	7.55718	7.47656	5.7194	6.12299	6.02623	6.01511
57190	SELENON	chr1	0.000834489	1.7802e-05	down	-1.54707	13.1916	13.297	11.7401	11.7573	11.5424	11.7492
11264	PXMP4	chr20	0.00868263	0.00124621	down	-1.54796	7.72891	8.30616	6.44385	6.60778	6.21737	6.60933
7008	TEF	chr22	0.00262268	0.000145874	down	-1.54841	10.5805	10.3269	9.09869	8.73579	8.89467	8.89199
4001	LMNB1	chr5	0.00955775	0.00146853	down	-1.54849	13.6575	13.3868	12.2041	11.7599	12.2448	11.6857
101928279	LOC101928279	chr4	0.0108735	0.00183376	down	-1.54966	7.85467	8.31385	6.17615	6.72537	6.47482	6.76205
11270	NRM	chr6	0.00485776	0.000445201	down	-1.55131	11.2815	11.001	9.74301	9.63345	9.69431	9.28893
51203	NUSAP1	chr15	0.0227306	0.00594104	down	-1.5524	12.6475	12.2919	11.2716	10.5733	11.2873	10.5371
9700	ESPL1	chr12	0.00712009	0.000891618	down	-1.55469	11.6232	11.2584	10.1739	9.65747	9.97528	9.73776
332	BIRC5	chr17	0.0125478	0.00231531	down	-1.55471	12.623	12.1474	11.1221	10.5265	11.0324	10.6408
6382	SDC1	chr2	0.011191	0.00192747	down	-1.55698	11.6268	11.0211	10.08	9.5628	9.77484	9.65021
11130	ZWINT	chr10	0.030709	0.00921506	down	-1.5612	11.9936	11.5501	10.6217	9.81812	10.6065	9.79641
57519	STARD9	chr15	0.0149908	0.00308094	down	-1.56145	10.401	10.3149	8.40622	9.13703	8.54423	9.09847
84722	PSRC1	chr1	0.0254384	0.00698587	down	-1.56539	11.6302	10.9993	10.208	9.40583	9.93382	9.44985
79841	AGBL2	chr11	0.010346	0.00168725	down	-1.56597	6.79884	7.05409	5.34826	5.10967	5.18456	5.79948
2788	GNG7	chr19	0.00431058	0.000369038	down	-1.56606	9.718	9.47197	7.81361	8.03574	7.96482	8.30152
22979	EFR3B	chr2	0.0179924	0.00413399	down	-1.56694	11.1729	11.4095	9.2829	10.0946	9.4993	10.0203
29799	YPEL1	chr22	0.0213401	0.00535158	down	-1.56782	10.0997	10.007	9.09293	8.09133	8.47248	8.28541
79622	SNRNP25	chr16	0.00281768	0.000169417	down	-1.56868	10.7936	10.7186	9.15753	9.30289	9.35415	8.93526
64785	GINS3	chr16	0.0121133	0.00219297	down	-1.57004	10.2581	9.82561	8.68918	8.21706	8.77193	8.20906
2171	FABP5	chr8	0.0126382	0.00234584	down	-1.57585	11.1722	10.5635	9.42724	9.192	9.56228	8.98662
100528007	BORCS7-ASMT	chr10	0.0151452	0.00313524	down	-1.57606	9.03924	8.51405	7.4734	7.00492	7.46619	6.85784
407014	MIR25	chr7	0.0466324	0.0169627	down	-1.57851	4.91321	4.37586	3.34465	2.8737	2.38684	3.6589
4017	LOXL2	chr8	0.0240426	0.00646776	down	-1.58033	10.5567	10.5581	8.52545	9.4789	8.65171	9.2523
8317	CDC7	chr1	0.00689067	0.000839351	down	-1.58055	11.9964	11.8014	10.5301	10.0777	10.5678	10.0978
79073	TMEM109	chr11	0.0046468	0.00041209	down	-1.58454	11.0574	11.0798	9.42293	9.49435	9.22508	9.79392
114787	GPRIN1	chr5	0.0450656	0.0161343	down	-1.58607	10.823	10.2207	9.56188	8.54087	9.20477	8.43564
5424	POLD1	chr19	0.00145177	4.98693e-05	down	-1.58718	12.3197	12.1395	10.7978	10.5806	10.5097	10.6816
157570	ESCO2	chr8	0.0309717	0.00932985	down	-1.58784	9.65935	8.98149	8.09997	7.44179	8.09947	7.28907
387103	CENPW	chr6	0.0158316	0.00336814	down	-1.58823	9.27337	9.0882	7.91648	7.16693	7.92023	7.36658
57412	AS3MT	chr10	0.0173462	0.00389964	down	-1.5904	9.13314	8.58203	7.57409	7.07523	7.53281	6.88661
8914	TIMELESS	chr12	0.00735975	0.000942974	down	-1.59357	13.3129	12.9755	11.7843	11.3492	11.7552	11.314
26355	FAM162A	chr3	0.00547838	0.000555089	down	-1.59421	10.0149	9.62398	8.28987	8.46433	8.00011	8.14655
11169	WDHD1	chr14	0.0173462	0.00390055	down	-1.59593	11.4384	11.0007	9.88981	9.35098	9.98797	9.26575
220359	TIGD3	chr11	0.0344229	0.0109155	down	-1.59714	7.21872	6.68465	5.7883	4.87475	5.76319	4.99195
25907	TMEM158	chr3	0.0120388	0.00216939	down	-1.59737	7.63376	7.00922	5.91063	5.57929	5.95222	5.45436
128434	VSTM2L	chr20	0.00978147	0.00152434	down	-1.59753	11.1117	11.3039	9.48387	9.78134	9.23319	9.94258
145407	C14orf37	chr14	0.0274343	0.00779568	down	-1.59758	8.63083	9.37307	7.24657	7.89141	6.98822	7.49128
1535	CYBA	chr16	0.00208481	9.41902e-05	down	-1.59886	9.1797	9.08775	7.62305	7.43647	7.36073	7.71918
51313	FAM198B	chr4	0.0239905	0.00644603	down	-1.59889	8.10664	7.47197	6.53797	5.63664	6.26908	6.31797
201161	CENPV	chr17	0.0286773	0.00834481	down	-1.59942	12.4753	11.7784	10.9651	10.177	10.7883	10.1795
11076	TPPP	chr5	0.0197448	0.00476695	down	-1.59984	8.36297	8.90909	6.72967	7.40249	6.70695	7.30565
286527	TMSB15B	chrX	0.010752	0.00178853	down	-1.60412	8.5312	8.55856	7.18648	6.57519	7.26817	6.73318
254100	SSSCA1-AS1	chr11	0.0165561	0.00362728	down	-1.6054	4.80659	4.60572	3.23527	2.92721	3.57877	2.6618
10500	SEMA6C	chr1	0.00201762	8.99842e-05	down	-1.60554	10.6718	10.9208	9.33553	9.12978	9.03548	9.26219
57124	CD248	chr11	0.0227682	0.00595401	down	-1.6092	7.3681	7.97059	5.64054	6.38664	5.81977	6.3936
65268	WNK2	chr9	0.0257956	0.00711891	down	-1.60949	11.121	11.8436	9.49965	10.2937	9.60752	10.0903
79772	MCTP1	chr5	0.0203779	0.0049881	down	-1.61096	5.27874	5.42789	3.55308	4.33618	3.31881	3.76133
2897	GRIK1	chr21	0.0423951	0.0147793	down	-1.61132	7.10979	8.36782	5.85268	6.38954	5.91265	6.35507
23397	NCAPH	chr2	0.032927	0.0102096	down	-1.61148	11.816	11.2	10.252	9.51359	10.3465	9.4739
440934	LOC440934	chr2	0.0175326	0.00397036	down	-1.61333	7.4913	7.33051	5.37695	6.2071	6.0858	5.52046
728402	TPI1P3	chr6	0.00284156	0.000172369	down	-1.61337	6.52482	6.46371	5.0974	4.64342	4.81977	4.96297
83698	CALN1	chr7	0.0456116	0.0164121	down	-1.61369	6.52482	6.12929	3.87501	4.87475	4.87422	5.22948
2760	GM2A	chr5	0.00801493	0.00108787	down	-1.61817	10.5535	10.7174	8.71818	9.28251	8.80827	9.26019
5457	POU4F1	chr13	0.0151225	0.00312664	down	-1.61914	9.61679	9.45722	8.37054	7.68476	8.09638	7.51978
6941	TCF19	chr6	0.00302783	0.000192996	down	-1.6197	10.1019	10.0779	8.66077	8.19481	8.45472	8.57059
3014	H2AFX	chr11	0.000582902	8.61908e-06	down	-1.62096	12.385	12.5321	10.9324	10.7384	10.8467	10.8327
2139	EYA2	chr20	0.0400852	0.0136072	down	-1.62195	8.12857	7.97205	6.92231	6.21789	6.8608	5.71242
7022	TFAP2C	chr20	0.0135906	0.00265163	down	-1.62273	7.93898	7.19069	5.8261	5.88804	6.26908	5.78518
1901	S1PR1	chr1	0.0128394	0.00239393	down	-1.62276	10.2126	9.57514	8.65462	8.07308	8.16918	8.1876
8438	RAD54L	chr1	0.013769	0.00272344	down	-1.62588	10.9698	10.3612	9.26957	8.72926	9.30081	8.85888
23170	TTLL12	chr22	0.0026156	0.000144007	down	-1.626	12.1068	11.6989	10.222	10.3531	10.1772	10.3553
167681	PRSS35	chr6	0.00359171	0.000264818	down	-1.62607	7.83254	8.09758	6.21604	6.58256	6.16373	6.3936
161253	REM2	chr14	0.00649595	0.000751497	down	-1.62681	7.2117	7.41878	5.34316	5.87475	5.91928	5.61655
59277	NTN4	chr12	0.030267	0.0090161	down	-1.62785	9.44641	8.69973	7.6476	6.95894	7.9105	7.26383
51337	THEM6	chr8	0.0498552	0.0185951	down	-1.63433	9.45895	8.96172	7.06087	8.13667	7.05007	8.05642
1017	CDK2	chr12	0.00603362	0.000666806	down	-1.63677	11.8835	11.5275	10.3124	9.89197	10.219	9.85169
23500	DAAM2	chr6	0.0212492	0.00531805	down	-1.6373	9.20046	8.60519	7.70973	6.96303	7.46145	6.9279
4091	SMAD6	chr15	0.0416447	0.0143835	down	-1.63908	8.21036	8.86023	6.60232	7.14644	6.32974	7.50636
9890	PLPPR4	chr1	0.0498397	0.0185756	down	-1.63958	6.5389	5.30616	4.77547	3.8203	4.28926	4.24676
1763	DNA2	chr10	0.0149429	0.00306639	down	-1.64038	11.0493	10.5101	9.35208	8.89736	9.48588	8.82205
22925	PLA2R1	chr2	0.039857	0.013504	down	-1.64189	6.74722	7.44307	5.33735	5.56767	4.84084	6.06714
254228	FAM26E	chr6	0.00535777	0.000532146	down	-1.64458	7.18138	6.91558	5.66856	5.47741	5.36726	5.10237
10501	SEMA6B	chr19	0.00297266	0.000188164	down	-1.65141	11.2138	11.4628	9.94404	9.54612	9.66344	9.59394
148113	CILP2	chr19	0.0324565	0.00999405	down	-1.65266	6.55284	6.87874	4.29005	5.20732	5.44126	5.31387
8913	CACNA1G	chr17	0.0306659	0.00918965	down	-1.65285	10.6147	11.3613	9.1428	9.67473	8.81596	9.70715
10791	VAMP5	chr2	0.0302126	0.00899494	down	-1.65345	8.11413	8.24897	6.34077	6.90122	5.87422	6.9962
126382	NR2C2AP	chr19	0.0103656	0.00169153	down	-1.65409	9.12935	8.41696	7.05017	7.35639	6.91721	7.15252
80119	PIF1	chr15	0.00158111	5.77783e-05	down	-1.65511	9.83841	9.81116	8.29843	7.96406	8.2839	8.13234
388	RHOB	chr2	0.00180123	7.3124e-05	down	-1.65666	13.5038	13.4417	11.7045	11.9376	11.6484	11.974
51162	EGFL7	chr9	0.0123232	0.00225518	down	-1.65702	8.82474	8.33787	7.21604	6.76607	6.56228	7.15277
26249	KLHL3	chr5	0.0233413	0.0062004	down	-1.65714	9.46855	9.50339	7.35757	8.22838	7.47689	8.25247
311	ANXA11	chr10	0.00132936	4.23477e-05	down	-1.66085	9.62321	9.50686	8.00283	7.81334	7.75958	8.04099
388419	BTBD17	chr17	0.00993074	0.00157128	down	-1.66444	8.52561	8.33163	6.7363	6.74937	6.3807	7.19034
6591	SNAI2	chr8	0.00576059	0.000613397	down	-1.6661	9.10447	8.50458	7.06615	7.27468	7.01415	7.19874
85414	SLC45A3	chr1	0.00612278	0.000685826	down	-1.66665	10.3016	9.86313	8.61196	8.23012	8.59189	8.22889
93109	TMEM44	chr3	0.00860918	0.00122991	down	-1.66721	9.19838	8.82459	7.54347	7.06912	7.62977	7.13474
389125	MUSTN1	chr3	0.00207265	9.34483e-05	down	-1.66986	7.88289	7.90247	6.32283	6.10153	6.04863	6.41827
1282	COL4A1	chr13	0.00520766	0.000503742	down	-1.67029	12.4314	12.1908	10.8048	10.449	10.8905	10.4191
10783	NEK6	chr9	0.0172819	0.00387829	down	-1.6725	7.96744	7.09222	5.89002	6.15004	5.57877	5.8105
54478	PIMREG	chr17	0.0470676	0.0171908	down	-1.67402	11.9275	11.0492	10.3274	9.38134	10.2073	9.34128
10105	PPIF	chr10	0.00249502	0.000132727	down	-1.67532	11.4813	11.0156	9.60599	9.58017	9.54447	9.56201
152	ADRA2C	chr4	0.027668	0.00789062	down	-1.67656	7.84675	8.56089	6.0974	6.76371	6.24862	6.9993
146909	KIF18B	chr17	0.0131618	0.00249562	down	-1.67827	11.6919	11.0621	9.97397	9.51555	9.90979	9.39543
22846	VASH1	chr14	0.000956818	2.20149e-05	down	-1.68642	11.5293	11.2856	9.609	9.76297	9.79373	9.71835
6750	SST	chr3	0.00387116	0.000305132	down	-1.687	6.37596	6.02076	4.61197	4.28978	4.7043	4.4394
9568	GABBR2	chr9	0.0499651	0.0186709	down	-1.6874	6.15618	5.57535	3.96812	5.02675	3.57877	4.13984
57007	ACKR3	chr2	0.0430437	0.0150896	down	-1.68915	9.52527	8.75208	7.0974	8.07405	6.92669	7.69993
152007	GLIPR2	chr9	0.00695967	0.000856115	down	-1.693	8.76653	8.60666	7.34316	6.87475	7.09471	6.6618
23224	SYNE2	chr14	0.00110802	2.9707e-05	down	-1.69926	11.3079	11.197	9.53032	9.48635	9.74333	9.45292
56925	LXN	chr3	0.0418029	0.0144639	down	-1.70408	7.45114	7.51592	5.13804	6.34868	5.36726	6.26383
100505996	LINC00403	chr13	0.018893	0.00444133	down	-1.70616	6.29664	5.46102	3.94495	4.20732	4.57877	3.95967
2558	GABRA5	chr15	0.00360701	0.000266595	down	-1.70989	8.38958	7.85275	6.39438	6.42364	6.32879	6.4983
10518	CIB2	chr15	0.00765926	0.00101343	down	-1.70999	10.3089	9.75555	8.60249	8.37252	8.22417	8.08966
56937	PMEPA1	chr20	0.0414542	0.0142856	down	-1.71182	5.80659	5.55992	3.55308	3.89947	3.57877	4.85444
4661	MYT1	chr20	0.0103437	0.00168395	down	-1.71261	8.00738	7.583	6.14197	5.65902	6.11933	6.41001
221150	SKA3	chr13	0.0277001	0.00791239	down	-1.71424	10.6779	10.0717	8.99631	8.15094	9.10963	8.38546
51053	GMNN	chr6	0.0176099	0.0040041	down	-1.71869	11.3786	10.7263	9.6395	8.89794	9.6051	9.19255
5606	MAP2K3	chr17	0.00218564	0.000101704	down	-1.71873	9.87519	9.50122	8.02069	7.9411	7.83701	8.07909
100192386	FLJ16779	chr20	0.0218356	0.00554615	down	-1.71884	6.19239	6.60492	5.04391	4.82775	4.82739	4.02022
6446	SGK1	chr6	0.00343309	0.000245158	down	-1.72256	10.3979	9.99953	8.59017	8.28418	8.62207	8.40829
9435	CHST2	chr3	0.0228021	0.00596799	down	-1.72378	9.79978	9.63402	8.29004	7.57107	8.52448	7.58689
195828	ZNF367	chr9	0.00860918	0.00123026	down	-1.72438	9.89795	9.25499	7.82487	7.57493	7.9742	8.03435
4856	NOV	chr8	0.0295473	0.00872365	down	-1.72492	5.27866	5.19069	2.96812	3.92721	3.11933	4.02437
8870	IER3	chr6	0.0217389	0.00550618	down	-1.72642	9.05202	9.35444	7.19694	7.86294	6.96482	7.88256
10382	TUBB4A	chr19	0.0038361	0.000299709	down	-1.72847	9.21361	8.86625	7.37751	7.20201	7.54979	7.11654
5136	PDE1A	chr2	0.00820594	0.00113608	down	-1.73206	10.1431	9.67729	8.37815	7.91407	8.43653	7.98376
55247	NEIL3	chr4	0.0203097	0.00496877	down	-1.734	9.24694	8.53839	7.45612	6.83948	7.50735	6.83172
4176	MCM7	chr7	0.0169996	0.00377632	down	-1.73476	14.3688	13.7021	12.6947	11.9912	12.4892	12.0277
1690	COCH	chr14	0.0404084	0.0137533	down	-1.73797	6.0896	6.14275	4.02276	5.14223	3.74955	4.59829
5902	RANBP1	chr22	0.00761738	0.00100446	down	-1.7386	13.2286	12.6768	11.456	11.1426	11.3242	10.9336
28978	TMEM14A	chr6	0.00214029	9.79381e-05	down	-1.74081	8.85078	8.67686	7.07315	6.97482	7.22673	6.81734
388341	LRRC75A	chr17	0.0204435	0.00501337	down	-1.74155	6.67259	6.88247	4.82618	5.73646	4.81985	4.76145
8635	RNASET2	chr6	0.00829346	0.00116042	down	-1.74455	8.5193	8.56067	6.44349	7.05593	6.5823	7.10004
637	BID	chr22	0.00145177	4.92913e-05	down	-1.74464	9.45894	9.2979	7.81324	7.64462	7.45883	7.61844
3939	LDHA	chr11	0.0158934	0.00340105	down	-1.74913	13.4123	12.3709	11.1754	11.2291	11.1314	11.034
57405	SPC25	chr2	0.0239011	0.00640716	down	-1.74941	10.1072	9.42031	8.18842	7.74982	8.52703	7.59217
6506	SLC1A2	chr11	0.0220699	0.00566482	down	-1.75083	11.6837	11.04	9.71183	9.23455	10.1571	9.34061
54976	C20orf27	chr20	0.00193664	8.37514e-05	down	-1.75265	11.9542	11.7477	9.91175	10.2481	10.0201	10.2134
114794	ELFN2	chr22	0.0415927	0.014357	down	-1.75499	5.78314	5.51262	3.13804	3.70482	4.11933	4.60933
170261	ZCCHC12	chrX	0.00568622	0.000597599	down	-1.75554	6.84108	7.47609	5.45997	5.52558	5.24862	5.378
201255	LRRC45	chr17	0.0031536	0.000211988	down	-1.75559	10.2896	10.689	8.75644	8.91353	8.53889	8.72593
10451	VAV3	chr1	0.0157803	0.00335113	down	-1.75847	7.10033	7.48429	5.0974	5.94004	5.28926	5.80864
81796	SLCO5A1	chr8	0.0409093	0.0140135	down	-1.76255	6.05611	5.77565	4.53763	4.41076	4.44126	3.22368
3554	IL1R1	chr2	0.00680315	0.000821344	down	-1.76257	7.96788	8.13164	6.07664	6.26961	6.71925	6.08326
9837	GINS1	chr20	0.00962984	0.00148792	down	-1.76405	11.6615	10.9129	9.64424	9.42294	9.70785	9.31759
7004	TEAD4	chr12	0.0047338	0.000426518	down	-1.76565	9.67477	9.10096	7.46796	7.65513	7.76679	7.59895
23225	NUP210	chr3	0.00295949	0.000186542	down	-1.77198	12.8488	12.4128	10.7573	10.9563	10.7388	10.9829
2647	BLOC1S1	chr12	0.0025631	0.000139752	down	-1.77258	10.0927	9.8962	8.1469	8.01512	8.46109	8.26428
145864	HAPLN3	chr15	0.00636421	0.000728184	down	-1.77434	7.32813	6.98922	5.30797	5.16425	5.28926	5.77587
7306	TYRP1	chr9	0.0443425	0.0157803	down	-1.77525	4.98168	4.41308	3.5949	2.11986	3.11933	2.85444
84842	HPDL	chr1	0.0318309	0.00973022	down	-1.77679	8.61568	7.58203	5.78001	6.50598	6.30916	6.6931
1719	DHFR	chr5	0.00295956	0.000186737	down	-1.77737	13.2889	12.9881	11.4883	11.1974	11.5477	11.211
2593	GAMT	chr19	0.00890736	0.00131463	down	-1.77772	10.0824	9.47275	7.84878	8.12633	7.74783	8.27651
6457	SH3GL3	chr15	0.0190572	0.00451005	down	-1.77802	5.27866	5.41308	4.05558	3.62734	2.92669	3.6618
3978	LIG1	chr19	0.0020383	9.11692e-05	down	-1.77921	12.5102	12.0947	10.5793	10.4099	10.5732	10.5305
8091	HMGA2	chr12	0.00467625	0.000420041	down	-1.78098	13.6354	13.1785	11.7505	11.484	11.8256	11.4437
3070	HELLS	chr10	0.0158521	0.00337556	down	-1.78331	11.3728	10.8786	9.70904	9.0542	9.64959	8.95679
5292	PIM1	chr6	0.0165561	0.00362871	down	-1.78536	10.8062	10.5961	8.55778	9.35842	8.51586	9.23123
116328	C8orf34	chr8	0.0332245	0.0103611	down	-1.78602	5.76845	5.10406	3.13804	3.28978	3.92669	4.24642
4986	OPRK1	chr8	0.0190923	0.00452206	down	-1.78855	8.77563	9.52762	6.92231	7.72348	7.21737	7.58915
79022	TMEM106C	chr12	0.00184496	7.59815e-05	down	-1.79336	11.5626	11.1388	9.54555	9.55304	9.5025	9.62829
387509	GPR153	chr1	0.00145177	4.93779e-05	down	-1.79511	11.1474	11.1525	9.36788	9.44534	9.12008	9.48591
2030	SLC29A1	chr6	0.010049	0.00160358	down	-1.79875	11.7476	10.9023	9.67412	9.37269	9.46475	9.59328
6615	SNAI1	chr20	0.0214152	0.00538831	down	-1.79961	8.04961	6.9515	5.61197	6.0025	5.47689	5.71242
5740	PTGIS	chr20	0.0031594	0.000213257	down	-1.80347	9.66353	9.311	7.50728	7.80285	7.55396	7.87107
55964	2024-09-03	chr22	0.00418535	0.000346351	down	-1.80393	12.2311	11.9236	10.5705	10.1147	10.3258	10.0829
5426	POLE	chr12	0.00173421	6.82763e-05	down	-1.80426	12.9136	12.7284	11.1287	10.8631	11.1796	10.8956
10036	CHAF1A	chr19	0.0106033	0.00175528	down	-1.80508	12.1934	11.7567	10.4269	9.94631	10.4854	9.82123
9394	HS6ST1	chr2	0.00119442	3.49488e-05	down	-1.80538	13.1109	12.8022	11.2609	11.0603	11.1699	11.1136
92292	GLYATL1	chr11	0.0336784	0.0105703	down	-1.8092	6.48175	5.37831	4.29005	3.57929	4.51165	4.10237
9021	SOCS3	chr17	0.0397217	0.0134454	down	-1.81372	10.6894	10.9064	8.39018	9.50122	8.47689	9.56837
4174	MCM5	chr22	0.00785758	0.00105234	down	-1.81527	12.7079	12.249	11.008	10.4439	10.7759	10.4248
79948	PLPPR3	chr19	0.0293241	0.00862863	down	-1.81577	11.0181	11.6521	9.2425	9.86005	8.94733	10.0275
219287	AMER2	chr13	0.0390123	0.0131021	down	-1.81769	6.52482	7.39435	4.723	5.81334	4.7043	5.32693
5427	POLE2	chr14	0.0108722	0.00182674	down	-1.81779	9.71474	9.0734	7.81784	7.38476	7.82076	7.28176
10112	KIF20A	chr5	0.000717276	1.26203e-05	down	-1.82078	11.6136	11.5714	9.89795	9.67399	9.85199	9.66295
50861	STMN3	chr20	0.00110764	2.95541e-05	down	-1.82125	12.4504	12.505	10.7467	10.7177	10.4378	10.7235
285382	C3orf70	chr3	0.00181374	7.43451e-05	down	-1.82176	6.55284	6.51262	4.49168	4.66418	4.92669	4.76133
148281	SYT6	chr1	0.00820594	0.00113917	down	-1.82534	8.10033	7.88495	6.19694	5.90122	6.62911	5.94191
140628	GATA5	chr20	0.0228642	0.00599529	down	-1.82548	6.45231	6.33706	4.74277	5.16425	4.44126	3.92853
677770	SCARNA22	chr4	0.0371478	0.0122054	down	-1.82647	4.48485	4.64247	1.91859	2.91063	2.6898	3.42975
26577	PCOLCE2	chr3	0.0106172	0.00175995	down	-1.82701	7.79196	6.92565	5.44385	5.62871	5.36726	5.68733
9719	ADAMTSL2	chr9	0.0342249	0.0108149	down	-1.82919	7.23504	7.40261	5.81361	5.76371	4.57877	5.80247
57348	TTYH1	chr19	0.0106877	0.00177508	down	-1.8307	13.6432	12.9999	11.3337	11.7294	11.1713	11.7289
2946	GSTM2	chr1	0.00223484	0.000108883	down	-1.83693	10.3905	10.5877	8.53539	8.76472	8.45988	8.84858
57088	PLSCR4	chr3	0.00724563	0.000921814	down	-1.83816	5.73406	6.15005	4.21604	4.36779	3.7043	4.12746
116028	RMI2	chr16	0.00566142	0.000589323	down	-1.8405	9.51254	9.28481	7.81361	7.57929	7.68158	7.15822
105373144	LINC01456	chrX	0.0411107	0.0141169	down	-1.84233	5.26856	5.08633	3.27869	2.44179	3.96508	3.65491
79180	EFHD2	chr1	0.00338015	0.000238952	down	-1.8475	10.0829	10.3401	8.19212	8.54612	8.15825	8.5595
93145	OLFM2	chr19	0.014606	0.00296444	down	-1.84969	9.35927	9.49667	7.13804	8.08853	7.29678	7.78976
55388	MCM10	chr10	0.0310494	0.00937127	down	-1.85217	11.3957	10.8443	9.64496	8.92936	9.82085	8.67622
576	ADGRB2	chr1	0.0452069	0.0162104	down	-1.85387	10.2043	10.568	7.91531	8.95279	7.99892	9.26219
64403	CDH24	chr14	0.000493656	5.91776e-06	down	-1.85807	11.4627	11.5858	9.76502	9.57446	9.60254	9.72271
7301	TYRO3	chr15	0.00220442	0.000104464	down	-1.85966	11.4093	11.043	9.33517	9.47374	9.18798	9.46915
146713	RBFOX3	chr17	0.00991784	0.00156498	down	-1.86298	8.58089	8.76976	6.52914	7.35001	6.59507	6.77517
8406	SRPX	chrX	0.00666798	0.000792027	down	-1.86722	7.63507	7.90646	5.49168	6.22838	5.95222	5.94191
63967	CLSPN	chr1	0.0075902	0.000998916	down	-1.86723	11.1572	10.7829	9.23911	8.79482	9.46656	8.91069
51514	DTL	chr1	0.0210481	0.00525116	down	-1.86845	11.8135	11.2738	10.0257	9.44404	10.1009	9.13026
219736	STOX1	chr10	0.0244892	0.00661948	down	-1.86972	9.07338	8.23832	7.05558	6.42364	7.24862	6.41668
8877	SPHK1	chr17	0.0448322	0.0160132	down	-1.87046	11.2675	11.6596	9.15709	10.0263	8.88662	10.3023
4288	MKI67	chr10	0.00220442	0.000103445	down	-1.87161	13.1987	13.0646	11.3577	11.0927	11.4872	11.1024
85407	NKD1	chr16	0.0212949	0.00533609	down	-1.87484	11.5309	12.526	9.80488	10.3894	9.95163	10.4685
51728	POLR3K	chr16	0.00741781	0.000956636	down	-1.8788	9.74596	9.27097	7.74379	7.84778	7.21737	7.70974
84552	PARD6G	chr18	0.000925603	2.06405e-05	down	-1.88013	10.152	10.4495	8.45684	8.42135	8.48347	8.32082
143666	LOC143666	chr11	0.00113691	3.19323e-05	down	-1.88114	7.18779	6.94557	5.01251	5.28978	5.22786	5.21199
4188	MDFI	chr6	0.000582902	8.67816e-06	down	-1.88127	11.2937	11.209	9.30396	9.47842	9.24991	9.44811
5774	PTPN3	chr9	0.0394683	0.0133224	down	-1.88377	6.37596	5.06516	4.38316	3.8203	3.7043	3.4394
94031	HTRA3	chr4	0.0314181	0.00953314	down	-1.8908	7.17433	6.44568	4.64653	4.92721	4.44126	5.6618
5919	RARRES2	chr7	0.015454	0.00323303	down	-1.89167	11.1189	10.6395	8.7341	9.38208	8.5317	9.30232
2888	GRB14	chr2	0.0345542	0.0109836	down	-1.89221	5.71038	5.7212	3.61197	3.11986	3.92669	4.6358
399972	GSEC	chr11	0.0252946	0.00692058	down	-1.89529	7.19194	6.67343	5.59146	4.52905	5.36726	4.6618
402415	XKRX	chrX	0.0240531	0.00647487	down	-1.89592	5.20995	4.7212	2.55308	2.70482	3.58134	3.4394
51293	CD320	chr19	0.00820594	0.00113919	down	-1.90101	10.354	10.0665	7.84662	8.40044	8.3266	8.66328
150771	ITPRIPL1	chr2	0.00992585	0.00156987	down	-1.90334	8.00752	7.10332	5.77547	5.70364	5.4824	5.64681
3481	IGF2	chr11	0.00792349	0.00107087	down	-1.91079	12.4783	11.7021	10.3595	10.0447	10.2771	10.0362
4521	NUDT1	chr7	0.00520636	0.000502651	down	-1.91223	9.61659	9.29045	7.93246	7.36428	7.37598	7.49244
83990	BRIP1	chr17	0.0160234	0.00344612	down	-1.91238	10.8811	10.3664	9.15587	8.34993	8.99609	8.3435
10581	IFITM2	chr11	0.0314495	0.00954875	down	-1.91322	9.80687	9.94888	7.73409	8.50455	7.19971	8.42027
723961	INS-IGF2	chr11	0.00731604	0.000936249	down	-1.91594	12.3215	11.5509	10.1907	9.90295	10.0908	9.89648
100506071	LOC100506071	chr14	0.0139191	0.00277377	down	-1.91656	4.4918	4.96028	2.36318	2.57929	3.04868	3.24676
347902	AMIGO2	chr12	0.0379521	0.0125847	down	-1.91744	5.15618	6.27815	4.42755	3.70482	3.81977	3.24676
8345	HIST1H2BH	chr6	0.0234501	0.00624335	down	-1.92292	6.22998	5.05487	3.55308	4.06578	3.81977	3.4394
230	ALDOC	chr17	0.0403937	0.0137395	down	-1.92404	9.909	8.34754	7.44655	7.01468	6.95446	7.40124
375033	PEAR1	chr1	0.00720203	0.000910762	down	-1.92558	4.93986	4.90724	2.79753	3.09129	3.44126	2.6618
4093	SMAD9	chr13	0.0148916	0.00304724	down	-1.9282	8.75327	9.12063	6.70958	7.54564	6.59507	7.18468
1852	DUSP9	chrX	0.0375936	0.0124028	down	-1.92928	7.48902	8.29223	5.44857	5.86581	5.73404	6.79696
6502	SKP2	chr5	0.0028109	0.000167756	down	-1.92968	12.4228	11.9253	10.3203	10.0999	10.3514	10.2059
286336	FAM78A	chr9	0.00358037	0.000262597	down	-1.93015	7.37072	7.43157	5.13804	5.66114	5.39747	5.68733
2914	GRM4	chr6	0.0185427	0.00431181	down	-1.93103	4.73504	5.34269	3.13804	2.92721	3.7043	2.6618
126567	C2CD4C	chr19	0.00938516	0.00141963	down	-1.93277	9.22467	9.64887	7.19212	7.61085	7.26908	7.94393
7167	TPI1	chr12	0.00285444	0.000174305	down	-1.93585	14.5015	13.9521	12.2948	12.3773	12.1967	12.295
116844	LRG1	chr19	0.0328165	0.0101542	down	-1.93852	5.02232	4.87874	3.26724	2.70482	2.31468	3.76133
5634	PRPS2	chrX	0.0129656	0.00242437	down	-1.93974	10.2126	9.4533	7.91989	7.61571	8.32482	7.71242
1789	DNMT3B	chr20	0.000326006	2.05907e-06	down	-1.94519	12.0741	11.8896	10.0996	10.0233	10.0179	10.0057
2615	LRRC32	chr11	0.0129708	0.00242825	down	-1.9474	6.57841	5.69319	4.41204	4.11986	4.36726	3.85444
5138	PDE2A	chr11	0.00789552	0.00106488	down	-1.94927	8.28285	7.72812	5.94904	6.32042	5.7049	6.25051
5156	PDGFRA	chr4	0.0130147	0.00244509	down	-1.94962	6.15618	6.62067	4.49168	4.70482	4.7043	3.85444
83461	CDCA3	chr12	0.00763884	0.00100926	down	-1.9506	10.5149	9.88371	8.34582	8.01523	8.55603	8.07772
54821	ERCC6L	chrX	0.0257687	0.00710318	down	-1.95107	9.86918	9.38644	7.92522	7.41852	8.30421	7.05901
5588	PRKCQ	chr10	0.00670421	0.000797912	down	-1.95318	7.96879	7.43227	5.82999	6.06444	5.45918	5.6358
100506119	LINC01503	chr9	0.044341	0.0157748	down	-1.95516	5.73504	5.64697	3.13804	4.11986	3.11933	4.56616
7374	UNG	chr12	0.0015396	5.50709e-05	down	-1.95993	11.8303	11.4265	9.58841	9.61513	9.76126	9.70905
140707	BRI3BP	chr12	0.0292664	0.00858552	down	-1.96299	7.96541	7.26978	5.68172	6.08564	4.87422	5.97684
7274	TTPA	chr8	0.0139913	0.00279627	down	-1.96316	5.69863	5.80212	3.13804	4.20732	3.81977	3.98373
84467	FBN3	chr19	0.00860878	0.00122895	down	-1.96364	11.4236	11.8257	9.48261	10.0261	9.27839	9.85716
[truncated: 303 more rows]
